# Supplementary material for: Risk factors for ocular graft-versus-host disease: A systematic review and meta-analysis
Source: PLoS One. 2025 Jun 5;20(6):e0324703. doi: 10.1371/journal.pone.0324703 (PMC12140268; doi:10.1371/journal.pone.0324703)
Supplement: S1 File — (XLSX) [file pone.0324703.s001.xlsx]

## Sheet: Studies screened
Screened studies:duplicated records removed(search date:May 10, 2024)
Number	Group(Inclusion/Exclusion)	Authors	Year	Title	Journal	DOI
1	meet screening criteria	X. Y. Zhuang; Z. T. Sun; Y. Xu; Y. R. Ren; Y. J. Chen; F. Chen; X. Ma; X. W. Tang; X. F. Zhang	2022	Correlative factors of ocular surface lesions after allogeneic hematopoietic stem cell transplantation: A retrospective study	Front Oncol	10.3389/fonc.2022.1040679
2	meet screening criteria	S. C. Leite; R. S. de Castro; M. Alves; D. A. Cunha; M. E. Correa; L. A. da Silveira; A. C. Vigorito; C. A. de Souza; E. M. Rocha	2006	Risk factors and characteristics of ocular complications, and efficacy of autologous serum tears after haematopoietic progenitor cell transplantation	Bone Marrow Transplant	10.1038/sj.bmt.1705426
3	meet screening criteria	K. T. Fahnehjelm; A. L. Törnquist; J. Winiarski	2008	Dry-eye syndrome after allogeneic stem-cell transplantation in children	Acta Ophthalmol	10.1111/j.1600-0420.2007.01120.x
4	meet screening criteria	A. C. Westeneng; Y. Hettinga; H. Lokhorst; L. Verdonck; S. van Dorp; A. Rothova	2010	*Ocular Graft-Versus-Host Disease After Allogeneic Stem Cell Transplantation	CORNEA	10.1097/ICO.0b013e3181ca321c
5	meet screening criteria	E. J. Allan; M. E. Flowers; M. P. Lin; R. E. Bensinger; P. J. Martin; M. C. Wu	2011	*Visual acuity and anterior segment findings in chronic graft-versus-host disease	Cornea	10.1097/ICO.0b013e31820ce6d0
6	meet screening criteria	M. Kamoi; Y. Ogawa; M. Uchino; Y. Tatematsu; T. Mori; S. Okamoto; K. Tsubota	2011	Donor-recipient gender difference affects severity of dry eye after hematopoietic stem cell transplantation	Eye (Lond)	10.1038/eye.2011.73
7	meet screening criteria	Y. Najima; K. Kakihana; K. Ohashi; N. Yamamoto; T. Kobayashi; T. Yamashita; H. Sakamaki; H. Akiyama	2011	Incidence, risk factors, and clinical outcomes of cataracts following hematopoietic stem cell transplantation	AMERICAN JOURNAL OF HEMATOLOGY	10.1002/ajh.22009
8	meet screening criteria	A. Khalil; I. Zaidman; R. Elhasid; M. Peretz-Nahum; B. Futerman; M. Ben-Arush	2012	Factors Influencing Outcome and Incidence of Late Complications in Children who Underwent Allogeneic Hematopoietic Stem Cell Transplantation for Hemoglobinopathy	PEDIATRIC HEMATOLOGY AND ONCOLOGY	10.3109/08880018.2012.725198
9	meet screening criteria	J. R; T. U; C. H; K. A; E. BG; G. JP; G. SG; C. C; L. C; V. LA; S. BN; J. M	2012	Prevalence and risk factors associated with development of ocular GVHD defined by NIH consensus criteria	Bone marrow transplantation
10	meet screening criteria	M. Uchino; Y. Ogawa; Y. Uchino; T. Mori; S. Okamoto; K. Tsubota	2012	Comparison of stem cell sources in the severity of dry eye after allogeneic haematopoietic stem cell transplantation	Br J Ophthalmol	10.1136/bjophthalmol-2011-300514
11	meet screening criteria	Y. Ivanir; A. Shimoni; O. Ezra-Nimni; I. S. Barequet	2013	*Prevalence of Dry Eye Syndrome After Allogeneic Hematopoietic Stem Cell Transplantation	CORNEA	10.1097/ICO.0b013e318276bc56
12	meet screening criteria	L. D. Hui; C. T. A. E. Young; 이민규; 배지현; 정의상	2014	Clinical Manifestations and Risk Factors of Ocular Graft-versus-Host Disease (GVHD) after Hematopoietic Stem Cell Transplantation	Journal of The Korean Ophthalmological Society
13	meet screening criteria	H. P; G. E; Q. W; W. A; B. J; C. R; R. D; E. C; M. A; A. P; V. P; R. K	2014	*Frequent occurrence of cytomegalovirus retinitis during immune reconstitution warrants regular ophthalmic screening in high-risk pediatric allogeneic hematopoietic stem cell transplant recipients	Clinical infectious diseases : an official publication of the Infectious Diseases Society of America
14	meet screening criteria	E. I. Stoyanova; A. Riemens; H. M. Lokhorst; L. te Boome; A. Rothova	2014	*Absence of Intraocular Infections after Hematopoietic Stem Cell Transplantation at a Single Center: The Experience with Current Preventive Regimens	OCULAR IMMUNOLOGY AND INFLAMMATION	10.3109/09273948.2013.827216
15	meet screening criteria	R. Khan; S. Nair; T. Seth; P. Mishra; M. Mahapatra; T. Agarwal; R. Tandon; M. Vanathi	2015	*Ocular graft versus host disease in allogenic haematopoetic stem cell transplantation in a tertiary care centre in India	INDIAN JOURNAL OF MEDICAL RESEARCH	10.4103/0971-5916.171280
16	meet screening criteria	N. KS; Y. YS; M. JW; L. JW; J. CK	2015	Incidence and risk factors for ocular GVHD after allogeneic hematopoietic stem cell transplantation	Bone marrow transplantation	10.1038/bmt.2015.187
17	meet screening criteria	S. I. Mian; P. De la Parra-Colin; R. De Melo-Franco; C. Johnson; T. Barrientos-Gutierrez	2015	*Dry Eye Disease Incidence Associated with Chronic Graft-Host Disease: Nonconcurrent Cohort Study (An American Ophthalmological Society Thesis)	Transactions of the American Ophthalmological Society
18	meet screening criteria	U. S. Saboo; F. Amparo; T. B. Abud; D. A. Schaumberg; R. Dana	2015	*Vision-Related Quality of Life in Patients with Ocular Graft-versus-Host Disease	Ophthalmology	10.1016/j.ophtha.2015.04.011
19	meet screening criteria	H. Shikari; F. Amparo; U. Saboo; R. Dana	2015	*Onset of Ocular Graft-Versus-Host Disease Symptoms After Allogeneic Hematopoietic Stem Cell Transplantation	CORNEA	10.1097/ICO.0000000000000340
20	meet screening criteria	Y. C. Sun; X. Chai; Y. Inamoto; J. Pidala; P. J. Martin; M. E. D. Flowers; T. T. Shen; S. J. Lee; M. Jagasia	2015	Impact of Ocular Chronic Graft-versus-Host Disease on Quality of Life	Biology of Blood and Marrow Transplantation	10.1016/j.bbmt.2015.05.020
21	meet screening criteria	J. C. Wang; J. C. Teichman; M. Mustafa; H. O'Donnell; R. Broady; S. N. Yeung	2015	Risk factors for the development of ocular graft-versus-host disease (GVHD) dry eye syndrome in patients with chronic GVHD	Br J Ophthalmol	10.1136/bjophthalmol-2014-306438
22	meet screening criteria	C. Blecha; D. Wolff; B. Holler; E. Holler; D. Weber; R. Vogt; H. Helbig; T. Dietrich-Ntoukas	2016	Verification of the new grading scale for ocular chronic graft-versus-host disease developed by the German-Austrian-Swiss consensus conference on chronic GVHD	Ann Hematol	10.1007/s00277-015-2575-9
23	meet screening criteria	Y. C. Liu; J. P. Gau; P. Y. Lin; C. J. L. Liu; C. J. Liu; J. H. Liu; N. W. Fan	2016	Conjunctival acute graft-versus-host disease in adult patients receiving allogeneic hematopoietic stem cell transplantation: A cohort study	PLoS ONE	10.1371/journal.pone.0167129
24	meet screening criteria	G. Giannaccare; F. Bonifazi; M. Sessa; E. Dan; M. Arpinati; M. Fresina; G. Bandini; M. Cavo; P. Versura; E. C. Campos	2017	*Ocular surface analysis in hematological patients before and after allogeneic hematopoietic stem cell transplantation: implication for daily clinical practice	EYE	10.1038/eye.2017.78
25	meet screening criteria	H. Westekemper; S. L. Scholz; H. Thomasen; C. Halfwassen; K. P. Steuhl	2017	*Ocular graft versus host disease. Corneal complications	OPHTHALMOLOGE	10.1007/s00347-017-0488-9
26	meet screening criteria	L. Berchicci; A. Rabiolo; A. Marchese; L. Iuliano; C. Gigliotti; E. Miserocchi; F. Bandello; G. Modorati	2018	Ocular chronic graft-versus-host disease after allogeneic hematopoietic stem cell transplantation in an Italian referral center	Ocular Surface	10.1016/j.jtos.2018.04.001
27	meet screening criteria	M. Pathak; P. P. Diep; X. Lai; L. Brinch; E. Ruud; L. Drolsum	2018	Ocular findings and ocular graft-versus-host disease after allogeneic stem cell transplantation without total body irradiation	Bone Marrow Transplant	10.1038/s41409-018-0090-z
28	meet screening criteria	Y. Inamoto; N. Valdés-Sanz; Y. Ogawa; M. Alves; L. Berchicci; J. Galvin; H. Greinix; G. A. Hale; B. Horn; D. Kelly; H. Liu; S. Rowley; H. Schoemans; A. Shah; M. T. Lupo Stanghellini; V. Agrawal; I. Ahmed; A. Ali; N. Bhatt; M. Byrne; S. Chhabra; Z. DeFilipp; K. Fahnehjelm; N. Farhadfar; E. Horn; C. Lee; S. Nathan; O. Penack; P. Prasad; S. Rotz; A. Rovó; J. Yared; S. Pavletic; G. W. Basak; M. Batti…	2019	Ocular graft-versus-host disease after hematopoietic cell transplantation: Expert review from the Late Effects and Quality of Life Working Committee of the CIBMTR and Transplant Complications Working Party of the EBMT	Bone Marrow Transplant	10.1038/s41409-018-0340-0
29	meet screening criteria	M. E. Hoehn; R. Vestal; J. Calderwood; E. Gannon; B. Cook; R. Rochester; C. Hartford; B. Triplett; A. Sunkara; G. Kang; R. C. Walton	2020	*Ocular Complications in School-Age Children and Adolescents after Allogeneic Bone Marrow Transplantation	AMERICAN JOURNAL OF OPHTHALMOLOGY	10.1016/j.ajo.2020.01.025
30	meet screening criteria	P. Steven; C. Faust; U. Holtick; C. Scheid; V. Tahmaz; M. E. Stern; U. Gehlsen	2020	Adverse environmental conditions are a risk factor for ocular GvHD after allogeneic hematopoietic stem cell transplantation	Bone Marrow Transplant	10.1038/s41409-020-0824-6
31	meet screening criteria	J. C. C. Wang; M. Mustafa; J. C. Teichman; H. O'Donnell; R. Broady; S. N. Yeung	2020	Risk factors associated with severity of dry eye syndrome in ocular graft-versus-host disease	CANADIAN JOURNAL OF OPHTHALMOLOGY-JOURNAL CANADIEN D OPHTALMOLOGIE	10.1016/j.jcjo.2020.04.013
32	meet screening criteria	H. Jeppesen; H. Sengelov; F. Eriksson; J. F. Kiilgaard; S. T. Andersen; J. Lindegaard; H. O. Julian; S. Heegaard	2021	Chronic ocular graft-versus-host disease after allogeneic haematopoietic stem cell transplantation in Denmark - factors associated with risks and rates in adults according to conditioning regimen	BONE MARROW TRANSPLANTATION	10.1038/s41409-020-0993-3
33	meet screening criteria	H. M; A. C; D. C; O. LH; R. MC	2021	Risk Factors for Ocular Involvement in Pediatric Graft-Versus-Host Disease	Cornea
34	meet screening criteria	M. Pellegrini; F. Bernabei; F. Barbato; M. Arpinati; G. Giannaccare; P. Versura; F. Bonifazi	2021	Incidence, Risk Factors and Complications of Ocular Graft-Versus-Host Disease Following Hematopoietic Stem Cell Transplantation	AMERICAN JOURNAL OF OPHTHALMOLOGY	10.1016/j.ajo.2021.02.022
35	meet screening criteria	H. Sarbay; S. Hagverdiyeva; E. Turkkan; S. Akcay; A. Atay; B. Malbora	2021	Ophthalmologic findings and complications before and after hematopoietic stem cell transplantation: single-center study	Int Ophthalmol	10.1007/s10792-021-01811-3
36	meet screening criteria	S. Sinha; R. B. Singh; T. H. Dohlman; Y. Taketani; J. Yin; R. Dana	2021	Prevalence and Risk Factors Associated With Corneal Perforation in Chronic Ocular Graft-Versus-Host-Disease	CORNEA	10.1097/ICO.0000000000002526
37	meet screening criteria	T. Aldebasi; R. Bashir; S. Gangadharan; N. A. Shaheen; B. Alhussain; T. Almudhaiyan; B. Alahmari	2022	Incidence of ocular manifestations in patients with graft versus host disease after allogeneic stem cell transplant in Riyadh, Saudi Arabia	Int J Ophthalmol	10.18240/ijo.2022.07.16
38	meet screening criteria	J. H; G. LK; L. J; J. HO; H. S; S. H	2022	Ocular Chronic Graft-versus-Host Disease and Its Relation to Other Organ Manifestations and Outcomes after Allogeneic Hematopoietic Cell Transplantation	Transplantation and cellular therapy
39	meet screening criteria	H. Jeppesen; K. Kielsen; V. Siersma; J. Lindegaard; H. O. Julian; S. Heegaard; H. Sengelov; K. Muller	2022	Ocular graft-versus-host disease and dry eye disease after paediatric haematopoietic stem cell transplantation - incidence and risk factors	BONE MARROW TRANSPLANTATION	10.1038/s41409-022-01564-2
40	meet screening criteria	G. U; S. ME; F. J; T. V; H. M; H. U; S. C; S. P	2022	Desiccating Stress Significantly Increases the Risk for Chronic Ocular Graft-versus-Host-Disease	Transplantation and cellular therapy
41	meet screening criteria	H. J. Yoon; G. Y. Song; K. C. Yoon	2022	Long-term clinical outcomes and predictive factors in patients with chronic ocular graft-versus-host disease	Sci Rep	10.1038/s41598-022-17032-2
42	meet screening criteria	A. Kate; S. Singh; A. V. Das; S. Basu	2023	Dry eye disease and risk factors for corneal complications in chronic ocular graft-versus-host disease	INDIAN JOURNAL OF OPHTHALMOLOGY	10.4103/IJO.IJO_2820_22
43	meet screening criteria	A. S; T. D; U. K; Y. A; R. N; S. PS; Y. SP	2023	Incidence, Risk Factors, Characteristics, and Outcome of Chronic Graft Versus Host Disease in Children Undergoing Haploidentical Peripheral Blood Stem Cell Transplant With Post-Transplant Cyclophosphamide	Journal of pediatric hematology/oncology
44	meet screening criteria	Z. Shen; B. Hu; L. Tao; J. Ma; R. Peng; Y. Zhao; J. Hong	2023	Development and validation of a diagnostic model for the identification of chronic ocular graft-versus-host disease (oGVHD)	Front Med (Lausanne)	10.3389/fmed.2023.1277194
45	meet screening criteria	M. Soleimani; P. Mahdavi Sharif; K. Cheraqpour; R. Koganti; A. Masoumi; S. M. Baharnoori; M. Salabati; A. R. Djalilian	2023	Ocular graft-versus-host disease (oGVHD): From A to Z	Surv Ophthalmol	10.1016/j.survophthal.2023.02.006
46	meet screening criteria	W. H. Wang; L. L. You; K. Z. Huang; Z. J. Li; Y. X. Hu; S. M. Gu; Y. Q. Li; J. H. Xiao	2023	A nomogram model for predicting ocular GVHD following allo-HSCT based on risk factors	BMC Ophthalmol	10.1186/s12886-022-02745-9
47	meet screening criteria	B. Yang; S. Wu; S. Yu; X. Liang; Q. Liu; F. Huang; L. Liang	2023	Posterior segment complications and the risk factors after allogeneic hematopoietic stem cell transplantation	EYE	10.1038/s41433-022-02250-9
48	meet screening criteria	X. Y. Zhuang; Z. T. Sun; Y. M. Wang; L. J. Que; X. F. Zhang	2023	[Clinical characteristics and correlative factors of dry eye disease associated with graft-versus-host disease]	[Zhonghua yan ke za zhi] Chinese journal of ophthalmology	10.3760/cma.j.cn112142-20220801-00370
49	meet screening criteria	P. A. Sepulveda-Beltran; P. Carletti; V. Banda; L. Mulpuri; H. Levine; G. Amescua; T. P. Wang; A. Galor; R. Tonk	2024	Infectious and Noninfectious Corneal Ulcers in Ocular Graft-Versus-Host Disease: Epidemiology, Clinical Characteristics, and Outcomes	Am J Ophthalmol	10.1016/j.ajo.2023.09.018
50	review	S. A. Al-Swailem	2008	Graft failure: II. Ocular surface complications	International Ophthalmology	10.1007/s10792-007-9127-9
51	review	A. Riemens; L. Te Boome; S. Imhof; J. Kuball; A. Rothova	2010	Current insights into ocular graft-versus-host disease	Current Opinion in Ophthalmology	10.1097/ICU.0b013e32833eab64
52	review	D. Zoukhri	2010	Mechanisms involved in injury and repair of the murine lacrimal gland: Role of programmed cell death and mesenchymal stem cells	Ocular Surface	10.1016/S1542-0124(12)70070-8
53	review	T. Dietrich-Ntoukas; C. Cursiefen; H. Westekemper; P. Eberwein; T. Reinhard; H. Bertz; J. Nepp; A. Lawitschka; A. Heiligenhaus; B. Seitz; E. M. Messmer; T. Meyer-Ter-Vehn; N. Basara; H. Greinix; M. B. Datiles; S. J. Lee; S. Z. Pavletic; D. Wolff	2012	Diagnosis and treatment of ocular chronic graft-versus-host disease: Report from the German-Austrian-Swiss consensus conference on clinical practice in chronic GVHD	Cornea	10.1097/ICO.0b013e318226bf97
54	review	M. Hessen; E. K. Akpek	2012	Ocular graft-versus-host disease	Current Opinion in Allergy and Clinical Immunology	10.1097/ACI.0b013e328357b4b9
55	review	J. H. Salvin; D. Hendricks	2012	Ophthalmology manifestations of pediatric cancer treatment	Current Opinion in Ophthalmology	10.1097/ICU.0b013e328356230f
56	review	D. Cornec; A. Saraux; S. Jousse-Joulin; J. O. Pers; S. Boisramé-Gastrin; Y. Renaudineau; Y. Gauvin; A. M. Roguedas-Contios; S. Genestet; M. Chastaing; B. Cochener; V. Devauchelle-Pensec	2015	The Differential Diagnosis of Dry Eyes, Dry Mouth, and Parotidomegaly: A Comprehensive Review	Clinical Reviews in Allergy and Immunology	10.1007/s12016-014-8431-1
57	review	J. A. P. Gomes; D. T. Azar; C. Baudouin; N. Efron; M. Hirayama; J. Horwath-Winter; T. Kim; J. S. Mehta; E. M. Messmer; J. S. Pepose; V. S. Sangwan; A. L. Weiner; S. E. Wilson; J. S. Wolffsohn	2017	TFOS DEWS II iatrogenic report	Ocular Surface	10.1016/j.jtos.2017.05.004
58	review	M. Nebbioso; P. D. Regno; M. Gharbiya; M. Sacchetti; R. Plateroti; A. Lambiase	2017	Analysis of the pathogenic factors and management of dry eye in ocular surface disorders	International Journal of Molecular Sciences	10.3390/ijms18081764
59	review	M. SZ; A. J	2017	A Review of Ocular Graft-Versus-Host Disease	Optometry and vision science : official publication of the American Academy of Optometry
60	review	J. A. Clayton	2018	Dry eye	New England Journal of Medicine	10.1056/NEJMra1407936
61	review	S. S. M. Fung; U. Elbaz; K. Mireskandari; A. Ali	2019	Graft versus host disease: a pediatric perspective	Expert Review of Ophthalmology	10.1080/17469899.2019.1598860
62	review	G. Giannaccare; M. Pellegrini; F. Bernabei; V. Scorcia; E. Campos	2019	Ocular surface system alterations in ocular graft-versus-host disease: all the pieces of the complex puzzle	GRAEFES ARCHIVE FOR CLINICAL AND EXPERIMENTAL OPHTHALMOLOGY	10.1007/s00417-019-04301-6
63	review	Y. Inamoto; I. Petriček; L. Burns; S. Chhabra; Z. DeFilipp; P. Hematti; A. Rovó; R. Schears; A. Shah; V. Agrawal; A. Al-Khinji; I. Ahmed; A. Ali; M. Aljurf; H. Alkhateeb; A. Beitinjaneh; N. Bhatt; D. Buchbinder; M. Byrne; N. Callander; K. Fahnehjelm; N. Farhadfar; R. P. Gale; S. Ganguly; G. C. Hildebrandt; E. Horn; A. Jakubowski; R. T. Kamble; J. Law; C. Lee; S. Nathan; O. Penack; R. Pingali; P. …	2019	Non-GVHD ocular complications after hematopoietic cell transplantation: expert review from the Late Effects and Quality of Life Working Committee of the CIBMTR and Transplant Complications Working Party of the EBMT	Bone Marrow Transplant	10.1038/s41409-018-0339-6
64	review	R. Mothe; J. Shaikh; B. Sloesen; P. Goswami	2020	PSS13 Risk Factors for Chronic Ocular PAIN: Evidence from a Literature Review	Value in Health	10.1016/j.jval.2020.08.1975
65	review	L. J. Beeken; D. S. J. Ting; L. E. Sidney	2021	Potential of mesenchymal stem cells as topical immunomodulatory cell therapies for ocular surface inflammatory disorders	Stem Cells Translational Medicine	10.1002/sctm.20-0118
66	review	S. K. Chaloulis; G. Mousteris; K. T. Tsaousis	2022	Incidence and Risk Factors of Bilateral Herpetic Keratitis: 2022 Update	Tropical Medicine and Infectious Disease	10.3390/tropicalmed7060092
67	review	J. Chen; Y. Liao; L. Liang	2022	Diagnosis and treatment progress on pediatric ocular graft-versus-host disease	Organ Transplantation	10.3969/j.issn.1674-7445.2022.02.015
68	review	C. R. Harrell; V. Djonov; V. Volarevic	2022	Therapeutic Potential of Mesenchymal Stem Cells in the Treatment of Ocular Graft-Versus-Host Disease	INTERNATIONAL JOURNAL OF MOLECULAR SCIENCES	10.3390/ijms232113254
69	review	B. Long; A. Koyfman; M. Gottlieb; S. Y. Liang; B. M. Carius; S. Chavez; W. J. Brady	2022	Monkeypox: A focused narrative review for emergency medicine clinicians	American Journal of Emergency Medicine	10.1016/j.ajem.2022.08.026
70	review	J. Miskiewicz-Bujna; I. Miskiewicz-Migon; Z. Szmit; D. Przystupski; M. Rosa; A. Krol; K. Kalwak; M. Ussowicz; E. Gorczynska	2022	Short- and long-term outcome of allogeneic stem cell transplantation in infants: A single-center experience over 20 years	FRONTIERS IN PEDIATRICS	10.3389/fped.2022.956108
71	review	R. Sim; K. Yong; Y. C. Liu; L. Tong	2022	In Vivo Confocal Microscopy in Different Types of Dry Eye and Meibomian Gland Dysfunction	Journal of Clinical Medicine	10.3390/jcm11092349
72	review	J. Xu; F. Zhao; J. Fang; M. Shi; J. Pan; W. Sun; C. Du	2022	Mapping research trends of chronic ocular graft-versus-host disease from 2009 to 2020: a bibliometric analysis	Int Ophthalmol	10.1007/s10792-022-02380-9
73	review	C. Annamalai; V. Kute; C. Sheridan; A. Halawa	2023	Hematopoietic cell-based and non-hematopoietic cell-based strategies for immune tolerance induction in living-donor renal transplantation: A systematic review	Transplant Rev (Orlando)	10.1016/j.trre.2023.100792
74	review	C. M. Gonçalves; L. R. Cordeiro; C. A. F. de Andrade; J. F. de Carvalho	2023	Lymphocytic Interstitial Pneumonia Associated with Sjögren Syndrome: Case-Based Review	Curr Rheumatol Rev	10.2174/1573397118666220817091520
75	review	D. R. Pur; S. H. Krance; A. Pucchio; R. N. Miranda; T. Felfeli	2023	Current uses of artificial intelligence in the analysis of biofluid markers involved in corneal and ocular surface diseases: a systematic review	Eye (Basingstoke)	10.1038/s41433-022-02307-9
76	review	D. Roshandel; F. Semnani; A. Rayati Damavandi; A. Masoudi; A. Baradaran-Rafii; S. L. Watson; W. H. Morgan; S. McLenachan	2023	Genetic predisposition to ocular surface disorders and opportunities for gene-based therapies	Ocular Surface	10.1016/j.jtos.2023.05.003
77	animal experiment	T. Kuroiwa; T. Iwasaki; T. Imado; M. Sekiguchi; J. Fujimoto; H. Sano	2006	Hepatocyte growth factor prevents lupus nephritis in a murine lupus model of chronic graft-versus-host disease	Arthritis Res Ther	10.1186/ar2012
78	animal experiment	S. Mukai; Y. Ogawa; H. Saya; Y. Kawakami; K. Tsubota	2018	Therapeutic potential of tranilast for the treatment of chronic graft-versus-host disease in mice	PLOS ONE	10.1371/journal.pone.0203742
79	animal experiment	J. C. Poe; W. Jia; J. A. Di Paolo; N. J. Reyes; J. Y. Kim; H. Su; J. S. Sundy; A. R. Cardones; V. L. Perez; B. J. Chen; N. J. Chao; D. M. Cardona; D. R. Saban; S. Sarantopoulos	2018	SYK inhibitor entospletinib prevents ocular and skin GVHD in mice	JCI Insight	10.1172/jci.insight.122430
80	animal experiment	Y. Ogawa; M. Yamane; E. Shimizu; S. Shibata; M. Hayano; T. Suzuki; S. Mukai; S. Shimmura; H. Okano; T. Takeuchi; Y. Kawakami; K. Tsubota	2019	Stress-induced senescence in chronic ocular graft-versus-host disease in mice	INVESTIGATIVE OPHTHALMOLOGY & VISUAL SCIENCE
81	animal experiment	E. A. Osae; P. Steven; R. Redfern; S. Hanlon; C. W. Smith; R. E. Rumbaut; A. R. Burns	2019	Dyslipidemia and meibomian gland dysfunction: Utility of lipidomics and experimental prospects with a diet-induced obesity mouse model	International Journal of Molecular Sciences	10.3390/ijms20143505
82	animal experiment	M. Yamane; S. Sato; E. Shimizu; S. Shibata; M. Hayano; T. Yaguchi; H. Kamijuku; M. Ogawa; T. Suzuki; S. Mukai; S. Shimmura; H. Okano; T. Takeuchi; Y. Kawakami; Y. Ogawa; K. Tsubota	2020	Senescence-associated secretory phenotype promotes chronic ocular graft-vs-host disease in mice and humans	FASEB JOURNAL	10.1096/fj.201900218R
83	conference abstract/letter	C. Del Fante; C. Perotti; G. Viarengo; A. Marchesi; C. Parisi; P. Bergamaschi; L. Salvaneschi	2006	Autologous serum containing platelet derived growth factors (PDGFs) as topical treatment for sicca syndrome" associated with chronic GvHD"	BLOOD
84	conference abstract/letter	C.-L. Sun; L. Francisco; A. R. Carter; K. S. Baker; M. Grant; D. J. Weisdorf; S. J. Forman; S. Bhatia	2006	Impact of long-term sequelae diagnosed after hematopoietic cell transplantation (HCT) on health-related quality of life (HRQL): A report from the bone marrow transplant survivor study	BLOOD
85	conference abstract/letter	D. H. D. Kim; G. Popradi; J. Kuruvilla; V. Gupta; M. Minden; H. A. Messner; J. H. Lipton	2007	Late onset eosinophilia (beyond day 100), rather than early onset eosinophilia, has a significant prognostic impact on transplant outcomes after allogeneic peripheral blood stem cell transplantation (PBSCT)	BLOOD
86	conference abstract/letter	M. Jagasia; S. Mehrotra; V. Singh; A. A. Kassim; B. Engelhardt; S. Dixon; U. Tran	2008	Risk Factors and Survival Analyses of Ocular Graft-Versus-Host Disease (GVHD) in the Current Era of Allogeneic Stem Cell Transplant (SCT)	BLOOD
87	conference abstract/letter	M. D. Sabado; C. L. Sun; L. Francisco; K. S. Baker; D. Weisdorf; S. J. Forman; S. Bhatia	2009	Late hospitalizations in long-term survivors of hematopoietic cell transplantation (HCT): Report from the bone marrow transplant study (BMTSS)	Blood
88	conference abstract/letter	C. Bonfim; R. Vasconcelos; S. Fortier; J. Morando; C. A. Cunha; F. Piazzera; E. N. Coutinho; V. Funke; M. Bittencourt; R. Pasquini; J. Zanis-Neto	2010	Toxoplasma gondii infection in 35 patients submitted to haematopoietic stem cell transplantation in a single-centre	Bone Marrow Transplantation	10.1038/bmt.2010.41
89	conference abstract/letter	R. Vasconcelos; S. C. Fortier; C. A. Cunha; F. Z. Piazzera; J. Morando; M. A. Bitencourt; R. Pasquini; N. J. Zanis; V. Funke; C. M. S. Bonfim	2010	Toxoplasma GONDII infection in 34 PTS submitted to hematopoietic stem cell transplantation: Analysis from a single institution	Biology of Blood and Marrow Transplantation	10.1016/j.bbmt.2009.12.356
90	conference abstract/letter	H. Goker; Y. Karacan; S. Aksu; F. Tekin; O. I. Ozcebe	2011	Graft-versus-host disease management	Bone Marrow Transplantation	10.1038/bmt.2011.48
91	conference abstract/letter	D. M. Ponce; A. M. Gonzales; M. N. Lubin; H. Castro-Malaspina; S. A. Giralt; J. D. Goldberg; A. A. Jakubowski; E. B. Papadopoulos; M. A. Perales; M. R. M. Van Den Brink; J. W. Young; R. J. O'Reilly; T. N. Small; S. E. Prockop; A. Scaradavou; N. A. Kernan; C. E. Stevens; J. N. Barker	2011	Graft-versus-host disease (GVHD) after double-unit cord blood transplantation (DCBT) is associated with unique clinical features including a higher incidence of grade III-IV acute GVHD in children	Blood
92	conference abstract/letter	F. L. Dignan; J. J. Scarisbrick; J. Cornish; A. Clark; P. Amrolia; G. Jackson; P. Mahendra; P. C. Taylor; P. Shah; S. Lightman; F. Fortune; C. Kibbler; J. Andreyev; A. Albanese; N. Hadzic; M. N. Potter; B. E. Shaw	2012	Organ-specific management and supportive care in chronic graft-versus-host disease	Br J Haematol	10.1111/j.1365-2141.2012.09131.x
93	conference abstract/letter	M. T. Lupo-Stanghellini; G. Oliveira; R. Greco; L. Vago; A. Bondanza; F. Ciceri; C. Bordignon; C. Bonini	2012	TK-Cells Safety and Efficacy in Allogeneic Hematopoietic Stem Cell Transplantation: Long-Term Clinical and Molecular Assessment in 128 Treated Patients	BLOOD	10.1182/blood.V120.21.3061.3061
94	conference abstract/letter	C. Marks; C. Leiber; H. Bertz; J. Finke; R. Marks	2012	Genital Mucosa in Men Is a Frequent Target of Chronic Graft Versus Host Disease	BLOOD	10.1182/blood.V120.21.4183.4183
95	conference abstract/letter	D. FL; S. JJ; C. J; 王洪涛	2013	慢性移植物抗宿主病的器官特异性处理和支持治疗	国际输血及血液学杂志
96	conference abstract/letter	R. Ridges; B. Beard; D. Jacobs	2013	PROSE treatment for moderate to severe ocular graft-versus-host disease: Analysis of utilization rates versus projected demand across four centers	INVESTIGATIVE OPHTHALMOLOGY & VISUAL SCIENCE
97	conference abstract/letter	U. Saboo; H. Shikari; R. Dana	2013	Cataract prevalence and cataract surgery outcomes in patients with ocular graft versus-host disease (GVHD)	Investigative Ophthalmology and Visual Science
98	conference abstract/letter	P. Yotnuengnit; U. Bunworasate; C. Chanswangphuwana; V. Puangsricharern	2013	Risk factors for dry eye after hematopoietic stem cell transplantation	Biology of Blood and Marrow Transplantation	10.1016/j.bbmt.2012.11.264
99	conference abstract/letter	T. B. Abud; U. S. Saboo; F. Amparo; H. Shikari; R. Dana	2014	Vision-related Quality of Life in patients with Ocular Graft-Versus-Host Disease	INVESTIGATIVE OPHTHALMOLOGY & VISUAL SCIENCE
100	conference abstract/letter	J. S. Agranat; N. Kitos; D. S. Jacobs	2014	PROSE Treatment at Five Years	INVESTIGATIVE OPHTHALMOLOGY & VISUAL SCIENCE
101	conference abstract/letter	S. Basti; R. Ram; D. Borkar	2014	Evaluation of conjunctival scarring in graft-versus-host disease	Investigative Ophthalmology and Visual Science
102	conference abstract/letter	M. H. Jagasia; X. Chai; J. Pidala; Y. Inamoto; M. Arora; C. S. Cutler; M. E. D. Flowers; L. Johnston; S. Z. Pavletic; S. J. Lee	2014	Ocular GVHD: Epidemiology, risk factors and impact on quality of life-a chronic GVHD consortium study	Biology of Blood and Marrow Transplantation
103	conference abstract/letter	E. Jaskula; J. Lange; M. Sedzimirska; A. Lange	2014	Sorafenib Is Contributing to Salvage Chemotherapy and Is Effective Given Alone for Maintenance in AML FLT3 ITD Patients Relapsing Post Allo Hematopoietic Stem Cell Transplantation	BLOOD
104	conference abstract/letter	J. C. C. Wang; H. O'Donnell; J. T. Teichman; S. N. Yeung	2014	Outcomes of patients with dry eye associated with graft versus host disease	Investigative Ophthalmology and Visual Science
105	conference abstract/letter	L. M. Curtis; M. B. Datiles Iii; S. M. Steinberg; R. J. Bishop; E. W. Cowen; J. Mays; F. Pirsl; J. L. Baruffaldi; J. Hsu; S. A. Mitchell; S. Z. Pavletic	2015	Predictive models using NIH criteria and clinical characteristics define diagnosis, disease activity and risk factors for chronic ocular graft-versus host disease	Biology of Blood and Marrow Transplantation
106	conference abstract/letter	E. I. Stoyanova; H. M. Otten; R. Wisse; A. Rothova; A. Riemens	2015	Bandage and scleral contact lenses for ocular graft-versus-host disease after allogeneic haematopoietic stem cell transplantation	Acta Ophthalmologica	10.1111/aos.12711
107	conference abstract/letter	A. L. Dias; P. Pophali; W. Gustavo; A. Hasan; F. Nosha; C. Nau; S. Muriel; L. Mark; W. Hogan; M. Patnaik; S. Hashmi	2016	Ocular complications in hematopoietic stem cell transplant patients-a 10 year experience at mayo clinic	Bone Marrow Transplantation	10.1038/bmt.2016.48
108	conference abstract/letter	M. Pennisi; L. Berchicci; E. Miserocchi; V. Cacioppo; A. David; A. Scialdone; L. Crucitti; I. Lo Russo; G. Modorati; V. Montefusco; P. Corradini	2016	Prevalence of ocular disorders in multiple myeloma	Haematologica
109	conference abstract/letter	E. Shimizu; Y. Ogawa; Y. Saijo-Ban; M. Yamane; M. Kamoi; S. Mukai; M. Fukui; K. Tsubota	2016	Commensal microflora in patients with dry eye caused by chronic graft-versus-host disease (cGVHD)	INVESTIGATIVE OPHTHALMOLOGY & VISUAL SCIENCE
110	conference abstract/letter	M. Arora; Y. Chen; J. Wu; L. Hageman; L. F. Francisco; E. Ness; M. Parman; M. Kung; A. Bosworth; M. Nayar; R. Bhatia; S. J. Forman; D. J. Weisdorf; S. H. Armenian; S. Bhatia	2017	Long-term morbidity associated with chronic graft Vs. Host Disease (cGvHD)-a blood or marrow transplant survivor study (BMTSS)	Blood
111	conference abstract/letter	E. A. Coomes; A. Jacques; F. V. Michelis; D. Kim; S. Thyagu; A. Viswabandya; J. H. Lipton; H. A. Messner; U. Deotare	2017	Efficacy of Cidofovir in Treatment of BK Virus Induced Hemorrhagic Cystitis in Post Allogeneic Hematopoietic Cell Transplant Recipients	BLOOD
112	conference abstract/letter	H. Jeppesen; H. Sengeloev; F. Eriksson; J. F. Kiilgaard; J. Lindegaard; H. O. Julian; S. Heegaard	2017	Ocular chronic graft-versus-host disease after allogeneic haematopoietic stem cell transplantation in Denmark (1971-2011): Incidence and risk factors in adults	Acta Ophthalmologica	10.1111/j.1755-3768.2017.01543
113	conference abstract/letter	G. Leitner; M. Horvath; J. Nepp	2017	Allogeneic eye drops for therapy of the dry eye	Transfusion Medicine and Hemotherapy	10.1159/000481444
114	conference abstract/letter	Z. Peric; I. Skegro; N. Durakovic; L. Desnica; R. Serventi-Seiwerth; D. Pulanic; I. Petricek; S. Z. Pavletic; R. Vrhovac	2017	Severe Ocular Graft-Versus-Host Disease Successfully Treated with Amniotic Membrane Transplantation - Case Series	BLOOD
115	conference abstract/letter	A. Sharma; S. Sun; J. Taniguchi; S. Garg; M. Farid	2017	Effect of proinflammatory cytokines on expression of corneal and conjunctival epithelial mucins: Possible implications for GVHD associated dry eye	INVESTIGATIVE OPHTHALMOLOGY & VISUAL SCIENCE
116	conference abstract/letter	M. R. Bautista; A. Law; W. Lam; F. V. Michelis; S. Thyagu; A. Viswabandya; R. Kumar; J. H. Lipton; H. A. Messner; D. D. H. Kim	2018	Comprehensive analysis of systemic immunosuppression (SIS) duration after allogeneic hematopoietic stem cell transplant: Risk score model provides stratification of patients according to probability of sis discontinuation	Blood	10.1182/blood-2018-99-119472
117	conference abstract/letter	C. Jaramillo; R. Vázquez-Frias	2018	High incidence of gastrointestinal and liver graft versus host disease in pediatric hematopoietic stem cell trasplant recipients	Journal of Pediatric Gastroenterology and Nutrition	10.1097/MPG.0000000000002164
118	conference abstract/letter	P. Mistry; A. Barbarino; A. Sharma	2018	Modulation of ocular epithelial cell mucins expression by proinflammatory cytokines	INVESTIGATIVE OPHTHALMOLOGY & VISUAL SCIENCE
119	conference abstract/letter	M. Viggiano; L. Mi; J. Shen	2018	Efficacy of punctal cautery in chronic ocular GVHD	INVESTIGATIVE OPHTHALMOLOGY & VISUAL SCIENCE
120	conference abstract/letter	B. Caffery; J. Liao; J. Kwan; V. Thakrar; S. Day; K. De Loss	2019	The prevalence of ocular graft versus host disease on a facebook forum	Investigative Ophthalmology and Visual Science
121	conference abstract/letter	J. Chang; L. Y. Wang; G. B. Chiu; R. Young; M. Akhtari	2019	Increased Donor Age Leads to Greater Severity of Ocular Graft-Versus-Host Disease Following Allogeneic Hematopoietic Stem Cell Transplantation	Biology of Blood and Marrow Transplantation	10.1016/j.bbmt.2018.12.245
122	conference abstract/letter	Y. Choi; J. Cheon; S. Koh; J. H. Baek; Y. J. Min; J. H. Lee; J. C. Jo	2019	Late complications and quality of life assessment (FACT-BMT, HADS, NCCN distress thermometer) for survivors after allogeneic hematopoietic stem cell transplantation; Tablet-PC based surveys	Bone Marrow Transplantation	10.1038/s41409-019-0559-4
123	conference abstract/letter	U. Gehlsen; C. Faust; D. Hess; S. E. Siebelmann; M. E. Stern; U. Holtick; C. Scheid; P. Steven	2019	Are Adverse Environmental Conditions during Allogeneic Hematopoietic Stem Cell Transplantation a Risk Factor for Ocular Graft-versus-Host Disease?	INVESTIGATIVE OPHTHALMOLOGY & VISUAL SCIENCE
124	conference abstract/letter	M. Henderson; V. Y. Bunya; I. Macchi; M. Sulewski; S. Orlin; M. Massaro-Giordano	2019	Characteristics of Dry Eye Patients with Severe Meibomian Gland Dropout	INVESTIGATIVE OPHTHALMOLOGY & VISUAL SCIENCE
125	conference abstract/letter	B. W. H. C. Lee; J. Tan; M. Radjenovic; L. Tat; D. F. Murrell; M. T. Coroneo	2019	Prospective study of the ocular manifestations in Epidermolysis Bullosa and Autoimmune Blistering Diseases identifies Dry Eye Disease	INVESTIGATIVE OPHTHALMOLOGY & VISUAL SCIENCE
126	conference abstract/letter	T. Suzuki; E. Shimizu; Y. Ito; N. Aketa; H. Yazu; M. Uchino; Y. Saijo; T. Kurihara; K. Tsubota; Y. Ogawa	2020	Analysis of factors related to refractive changes around onset of dry eye disease caused by chronic graft-versus-host-disease after hematopoietic stem cell transplantation	INVESTIGATIVE OPHTHALMOLOGY & VISUAL SCIENCE
127	conference abstract/letter	S. Fried; I. Danylesko; R. Yerushalmi; N. Shem-Tov; R. Shouval; J. A. Fein; Z. Cohen; E. Jacoby; M. Besser; A. Nagler; A. Shimoni; A. Avigdor	2021	Encouraging Survival and High Rates of Toxicity: Allogeneic Hematopoietic Cell Transplantation after Anti-CD19 Chimeric Antigen Receptor T-Cell Therapy in Aggressive Lymphoma Patients	Blood	10.1182/blood-2021-147148
128	conference abstract/letter	O. H. Jamy; S. Arora; D. Salzman; A. Di Stasi; K. Minagawa; S. Mineishi; A. Saad	2021	A Phase II Study of Myeloablative Allogeneic Hematopoietic Stem Cell Transplantation for Acute Lymphoblastic Leukemia in Older Patients Using Fludarabine and Total Body Irradiation	Blood	10.1182/blood-2021-151153
129	conference abstract/letter	K. Kaur; B. Gurnani	2021	Rhino-orbital-cerebral mucormycosis in COVID-19 patients - Taming the black evil with pharmacological weapons	INDIAN JOURNAL OF PHARMACOLOGY	10.4103/ijp.ijp_392_21
130	conference abstract/letter	S. Sato; E. Shimizu; S. Fukuda; Y. Ogawa; K. Tsubota	2021	Gut microbiota promotes chronic ocular graft-versus-host disease (cGVHD) throughcellular senescence	INVESTIGATIVE OPHTHALMOLOGY & VISUAL SCIENCE
131	conference abstract/letter	P. Steven; M. Maass; D. Hess; V. Tahmaz; U. Holtick; C. Scheid; C. S. De Paiva; M. E. Stern; U. Gehlsen	2021	Adverse Environmental Stress is a Risk Factor for Ocular Graft-Versus-Host Disease	INVESTIGATIVE OPHTHALMOLOGY & VISUAL SCIENCE
132	conference abstract/letter	D. Wolff; V. Radojcic; R. Lafyatis; R. Cinar; R. K. Rosenstein; E. W. Cowen; G. S. Cheng; A. Sheshadri; A. Bergeron; K. M. Williams; J. L. Todd; T. Teshima; G. D. E. Cuvelier; E. Holler; S. R. McCurdy; R. R. Jenq; A. M. Hanash; D. Jacobsohn; B. D. Santomasso; S. Jain; Y. Ogawa; P. Steven; Z. K. Luo; T. Dietrich-Ntoukas; D. Saban; E. Bilic; O. Penack; L. M. Griffith; M. Cowden; P. J. Martin; H. T.…	2021	National Institutes of Health Consensus Development Project on Criteria for Clinical Trials in Chronic Graft-versus-Host Disease: IV. The 2020 Highly morbid forms report	Transplant Cell Ther	10.1016/j.jtct.2021.06.001
133	conference abstract/letter	E. Greenan; E. Vandenberghe; E. Conneally; J. N. Gabhann-Dromgoole; C. C. Murphy	2022	A SCREENING TOOL TO DETECT CHRONIC OCULAR GRAFT VERSUS HOST DISEASE IN A HEMATOLOGY/ ONCOLOGY OUTPATIENT SETTING	HemaSphere	10.1097/01.HS9.0000852292.38263.b8
134	conference abstract/letter	Y. Huang; R. V. Chundury; B. D. Timperley; P. A. Terp; R. R. Krueger; S. Yeh	2022	Ophthalmic complications associated with methamphetamine use disorder	American journal of ophthalmology case reports	10.1016/j.ajoc.2022.101464
135	conference abstract/letter	C. Kim; Y. Shi; O. L. Lee	2022	Ocular surface changes in the early stage of post allogeneic hematopoietic stem cell transplantation	INVESTIGATIVE OPHTHALMOLOGY & VISUAL SCIENCE
136	conference abstract/letter	A. Lee; T. Cao; P. M. Lam	2022	Ocular Graft-Versus-Host-Disease and Vision-related Quality of Life following Allogeneic Haematopoietic Stem Cell Transplantation in Hong Kong	INVESTIGATIVE OPHTHALMOLOGY & VISUAL SCIENCE
137	conference abstract/letter	M. Oertel; J. Martel; J. H. Mikesch; M. Stelljes; H. T. Eich	2022	Late toxicities after total-body irradiation -a long-term analysis of hematological patients	Oncology Research and Treatment	10.1159/000521004
138	conference abstract/letter	Y. Ogawa; R. Dana; S. Kim; S. Jain; M. I. Rosenblatt; V. L. Perez; J. A. Clayton; M. Alves; E. M. Rocha; F. Amparo; K. Y. Seo; Y. Wang; J. Shen; J. Y. Oh; M. Vanathi; S. Nair; K. S. Na; A. Riemens; K. Sippel; M. Soifer; S. Wang; M. Trindade; M. K. Kim; C. H. Yoon; R. Yagi; R. Hiratsuka; M. Ogawa; E. Shimizu; Y. Sato; S. Pflugfelder; K. Tsubota	2022	Multicenter prospective validation study for international chronic ocular graft-versus-host disease consensus diagnostic criteria	Ocul Surf	10.1016/j.jtos.2022.09.002
139	conference abstract/letter	C. Beatty; H. Mousa; R. Mathew; J. Kalnitsky; C. Busuioc; V. L. Perez; D. Saban	2023	Severity of meibomian gland dysfunction is distinguishable in patients by tear leukocyte changes: an observational study using 36- color flow cytometry	Investigative Ophthalmology and Visual Science
140	conference abstract/letter	P. A. S. Beltran; P. Carletti; V. Banda; G. Amescua; T. Wang; R. Tonk; A. Galor	2023	Epidemiology and Risk Factors for the development of Cicatrizing Conjunctivitis in Ocular Graft-vs-Host Disease	Investigative Ophthalmology and Visual Science
141	conference abstract/letter	R. S. Cortez; B. Garth Pearson; P. Gupta; K. Khimani	2023	Ocular graft-vs-host disease: a call for Preferred Practice Pattern guidelines for ocular screenings in hematopoietic stem cell transplants	Investigative Ophthalmology and Visual Science
142	conference abstract/letter	M. Harrington; J. F. Shen	2023	Presumed Fibrinogen Clot Precluding Autologous Serum Tears Production	Investigative Ophthalmology and Visual Science
143	conference abstract/letter	S. Sunshine; V. Bhatt; J. Galvin; C. Tian; R. Zieser	2023	Oral ruxolitinib treatment for patients with ocular manifestations of chronic graft-versus-host disease: a post hoc analysis of the phase 3 REACH3 study	INVESTIGATIVE OPHTHALMOLOGY & VISUAL SCIENCE
144	irrelevant titles and abstracts	K. S. Baker; J. G. Gurney; K. K. Ness; R. Bhatia; S. J. Forman; L. Francisco; P. B. McGlave; L. L. Robison; D. S. Snyder; D. J. Weisdorf; S. Bhatia	2004	Late effects in survivors of chronic myeloid leukemia treated with hematopoietic cell transplantation: results from the Bone Marrow Transplant Survivor Study	Blood	10.1182/blood-2004-03-1010
145	irrelevant titles and abstracts	M. C. Dignani; E. Anaissie	2004	Human fusariosis	Clin Microbiol Infect	10.1111/j.1470-9465.2004.00845.x
146	irrelevant titles and abstracts	P. J. Lamey; F. T. Lundy; I. Al-Hashimi	2004	Sjogren's syndrome: a condition with features of chronic graft-versus-host disease: does duct cell adhesion or permeability play a role in pathogenesis?	MEDICAL HYPOTHESES	10.1016/j.mehy.2003.12.025
147	irrelevant titles and abstracts	R. M. Nagler; A. Nagler	2004	The molecular basis of salivary gland involvement in graft--vs.--host disease	J Dent Res	10.1177/154405910408300203
148	irrelevant titles and abstracts	M. R. Robinson; S. S. Lee; B. I. Rubin; A. S. Wayne; S. Z. Pavletic; M. R. Bishop; R. Childs; A. J. Barrett; K. G. Csaky	2004	Topical corticosteroid therapy for cicatricial conjunctivitis associated with chronic graft-versus-host disease	Bone Marrow Transplant	10.1038/sj.bmt.1704453
149	irrelevant titles and abstracts	C. A; W. Y; L. L; L. S; W. SB	2005	Using the modified Schirmer test to measure mouth dryness: a preliminary study	Journal of the American Dental Association (1939)
150	irrelevant titles and abstracts	Y. S. Bradfield; B. J. Kushner; R. E. Gangnon	2005	Ocular complications after organ and bone marrow transplantation in children	J aapos	10.1016/j.jaapos.2005.06.002
151	irrelevant titles and abstracts	G. Falcinelli; B. Falsini; M. Taloni; P. Colliardo; G. Falcinelli	2005	Modified osteo-odonto-keratoprosthesis for treatment of corneal blindness: long-term anatomical and functional outcomes in 181 cases	Arch Ophthalmol	10.1001/archopht.123.10.1319
152	irrelevant titles and abstracts	M. Harangi; W. E. Kaminski; M. Fleck; E. Orsó; M. Zeher; E. Kiss; Z. Szekanecz; E. Zilahi; J. Marienhagen; C. Aslanidis; G. Paragh; A. I. Bolstad; R. Jonsson; G. Schmitz	2005	Homozygosity for the 168His variant of the minor histocompatibility antigen HA-1 is associated with reduced risk of primary Sjögren's syndrome	Eur J Immunol	10.1002/eji.200425406
153	irrelevant titles and abstracts	Y. Zhao; J. Kang; W. J. Zheng; W. Zhou; X. P. Guo; Y. Gao; Y. Dong	2005	Evaluation of international classification criteria (2002) for primary Sjögren's syndrome in Chinese patients	Chin Med Sci J
154	irrelevant titles and abstracts	H. ME; S. KM	2006	Chronic graft-versus-host disease	Blood reviews
155	irrelevant titles and abstracts	S. D. Adrean; J. E. Puklin	2007	Perforated corneal ulcer with subsequent endophthalmitis in a patient with graft-versus-host disease	Cornea	10.1097/01.ico.0000240101.66652.36
156	irrelevant titles and abstracts	K. T. Fahnehjelm; A. L. Törnquist; M. Olsson; J. Winiarski	2007	Visual outcome and cataract development after allogeneic stem-cell transplantation in children	Acta Ophthalmol Scand	10.1111/j.1600-0420.2007.00991.x
157	irrelevant titles and abstracts	R. Somech; J. Doyle	2007	Pseudotumor cerebri after allogeneic bone marrow transplant associated with cyclosporine a use for graft-versus-host disease prophylaxis	JOURNAL OF PEDIATRIC HEMATOLOGY ONCOLOGY	10.1097/MPH.0b013e318030ac3b
158	irrelevant titles and abstracts	P. Kosrirukvongs; N. Chirapapaisan; S. Visuthisakchai; S. Issaragrisil; V. Gonggetyai	2008	Sjögren-like syndrome after bone marrow transplantation	J Med Assoc Thai
159	irrelevant titles and abstracts	C. Liu; S. Okera; R. Tandon; J. Herold; C. Hull; S. Thorp	2008	Visual rehabilitation in end-stage inflammatory ocular surface disease with the osteo-odonto-keratoprosthesis: results from the UK	BRITISH JOURNAL OF OPHTHALMOLOGY	10.1136/bjo.2007.130567
160	irrelevant titles and abstracts	M. M. Schornack; K. H. Baratz; S. V. Patel; L. J. Maguire	2008	Jupiter scleral lenses in the management of chronic graft versus host disease	Eye Contact Lens	10.1097/ICL.0b013e318188e205
161	irrelevant titles and abstracts	D. A. Lynch	2009	Lung disease related to collagen vascular disease	J Thorac Imaging	10.1097/RTI.0b013e3181c1acec
162	irrelevant titles and abstracts	M. M. Imanguli; J. C. Atkinson; S. A. Mitchell; D. N. Avila; R. J. Bishop; E. W. Cowen; M. B. Datiles; F. T. Hakim; D. E. Kleiner; M. C. Krumlauf; S. Z. Pavletic	2010	Salivary gland involvement in chronic graft-versus-host disease: prevalence, clinical significance, and recommendations for evaluation	Biol Blood Marrow Transplant	10.1016/j.bbmt.2010.03.023
163	irrelevant titles and abstracts	Y. Ogawa; M. Dogru; M. Uchino; Y. Tatematsu; M. Kamoi; Y. Yamamoto; J. Ogawa; R. Ishida; M. Kaido; S. Hara; Y. Matsumoto; T. Kawakita; S. Okamoto; K. Tsubota	2010	Topical tranilast for treatment of the early stage of mild dry eye associated with chronic GVHD	BONE MARROW TRANSPLANTATION	10.1038/bmt.2009.173
164	irrelevant titles and abstracts	A. L. Z. Törnquist	2010	Visual Outcome, Ocular Findings, and Visual Processing Skills After Allogeneic Stem Cell Transplantation in Children
165	irrelevant titles and abstracts	C. He; P. Lai; J. Weng; S. Lin; K. Wu; X. Du; X. Liu	2011	Toll-like receptor 2-mediated NF-κB inflammatory responses in dry eye associated with cGVHD	MOLECULAR VISION
166	irrelevant titles and abstracts	L. Roziakova; E. Bojtarova; M. Mistrik; B. Mladosievicova	2011	[The late effects in patients treated with allogeneic hematopoietic stem cell transplantation]	Klinicka onkologie : casopis Ceske a Slovenske onkologicke spolecnosti
167	irrelevant titles and abstracts	A. S; J. M; S. B; C. X; P. J; C. C; A. M; W. DJ; F. ME; M. PJ; P. J; J. D; P. SZ; V. GB; L. SJ	2011	Global and organ-specific chronic graft-versus-host disease severity according to the 2005 NIH Consensus Criteria	Blood
168	irrelevant titles and abstracts	B. S; R. E; O. H; H. S; A. M; T. A; H. C; C. B; M. R; P. J; C. Y	2011	Outcome and risk factors for late-onset complications 24 months beyond allogeneic hematopoietic stem cell transplantation	European journal of haematology
169	irrelevant titles and abstracts	A. E. Altenburger; B. Bachmann; B. Seitz; C. Cursiefen	2012	Morphometric analysis of postoperative corneal neovascularization after high-risk keratoplasty: herpetic versus non-herpetic disease	Graefes Arch Clin Exp Ophthalmol	10.1007/s00417-012-1988-6
170	irrelevant titles and abstracts	K. M. Hull; I. Kerridge; M. Schifter	2012	Long-term oral complications of allogeneic haematopoietic SCT	BONE MARROW TRANSPLANTATION	10.1038/bmt.2011.63
171	irrelevant titles and abstracts	Y. Inamoto; X. Chai; B. F. Kurland; C. Cutler; M. E. D. Flowers; J. M. Palmer; P. A. Carpenter; M. J. Heffernan; D. Jacobsohn; M. H. Jagasia; J. Pidala; N. Khera; G. B. Vogelsang; D. Weisdorf; P. J. Martin; S. Z. Pavletic; S. J. Lee; G. C. Chronic	2012	Validation of Measurement Scales in Ocular Graft-versus-Host Disease	OPHTHALMOLOGY	10.1016/j.ophtha.2011.08.040
172	irrelevant titles and abstracts	J. W. Mays; M. Sarmadi; N. M. Moutsopoulos	2012	Oral manifestations of systemic autoimmune and inflammatory diseases: diagnosis and clinical management	J Evid Based Dent Pract	10.1016/s1532-3382(12)70051-9
173	irrelevant titles and abstracts	K. S. Na; M. S. Kim	2012	Allogeneic serum eye drops for the treatment of dry eye patients with chronic graft-versus-host disease	J Ocul Pharmacol Ther	10.1089/jop.2012.0002
174	irrelevant titles and abstracts	A. Riemens; E. Stoyanova; A. Rothova; J. Kuiper	2012	Cytokines in tear fluid of patients with ocular graft-versus-host disease after allogeneic stem cell transplantation	Mol Vis
175	irrelevant titles and abstracts	S. Yaguchi; Y. Ogawa; M. Kamoi; M. Uchino; Y. Tatematsu; Y. Ban; E. Ohba; S. Okamoto; E. Goto; K. Tsubota	2012	Surgical management of lacrimal punctal cauterization in chronic GVHD-related dry eye with recurrent punctal plug extrusion	Bone Marrow Transplant	10.1038/bmt.2012.50
176	irrelevant titles and abstracts	A. Y. Ang; C. C. Chan; J. M. Biber; E. J. Holland	2013	Ocular surface stem cell transplantation rejection: Incidence, characteristics, and outcomes	Cornea	10.1097/ICO.0b013e318255eac4
177	irrelevant titles and abstracts	S. M. Mueller; P. Haeusermann; A. Rovo; J. P. Halter; J. Passweg; P. Itin; A. Tichelli	2013	Genital Chronic GVHD in Men after Hematopoietic Stem Cell Transplantation: A Single-Center Cross-Sectional Analysis of 155 Patients	BIOLOGY OF BLOOD AND MARROW TRANSPLANTATION	10.1016/j.bbmt.2013.07.010
178	irrelevant titles and abstracts	H. Nakasone; J. Kanda; S. Yano; Y. Atsuta; H. Ago; T. Fukuda; K. Kakihana; T. Adachi; T. Yujiri; S. Taniguchi; J. Taguchi; Y. Morishima; T. Nagamura; H. Sakamaki; T. Mori; M. Murata	2013	A case-control study of bronchiolitis obliterans syndrome following allogeneic hematopoietic stem cell transplantation	Transpl Int	10.1111/tri.12093
179	irrelevant titles and abstracts	C. F. Henrich; P. Y. Ramulu; E. K. Akpek	2014	Association of dry eye and inflammatory systemic diseases in a tertiary care-based sample	Cornea	10.1097/ico.0000000000000173
180	irrelevant titles and abstracts	M. Hussain; R. M. Shtein; A. Sugar; H. K. Soong; M. A. Woodward; K. De Loss; S. I. Mian	2014	Long-term use of autologous serum 50% eye drops for the treatment of dry eye disease	Cornea	10.1097/ICO.0000000000000271
181	irrelevant titles and abstracts	K. J; N. H; A. Y; T. T; Y. H; F. T; T. S; O. K; O. H; E. T; M. K; M. Y; N.-I. T; S. H; M. M	2014	Risk factors and organ involvement of chronic GVHD in Japan	Bone marrow transplantation
182	irrelevant titles and abstracts	M. Keane; D. Coster; M. Ziaei; K. Williams	2014	Deep anterior lamellar keratoplasty versus penetrating keratoplasty for treating keratoconus	Cochrane Database Syst Rev	10.1002/14651858.CD009700.pub2
183	irrelevant titles and abstracts	A. Riemens; L. C. J. te Boome; V. K. Ayuso; J. J. W. Kuiper; S. M. Imhof; H. M. Lokhorst; R. Aniki	2014	Impact of ocular graft-versus-host disease on visual quality of life in patients after allogeneic stem cell transplantation: questionnaire study	ACTA OPHTHALMOLOGICA	10.1111/aos.12047
184	irrelevant titles and abstracts	B. CW; F. H; M. JW; E. D; B. K; S. SM; C. EW; N. H; D. M; S. P; G. RE; P. SZ	2015	Oral disease profiles in chronic graft versus host disease	Journal of dental research
185	irrelevant titles and abstracts	J. W. Jung; S. J. Han; M. K. Song; T. I. Kim; E. K. Kim; Y. H. Min; J. W. Cheong; K. Y. Seo	2015	Tear Cytokines as Biomarkers for Chronic Graft-versus-Host Disease	Biol Blood Marrow Transplant	10.1016/j.bbmt.2015.08.020
186	irrelevant titles and abstracts	H. N; S. M; M. FV; U. J; G. V; S. M; K. J; L. JH; M. HA; K. DD	2015	Mycophenolate-based graft versus host disease prophylaxis is not inferior to methotrexate in myeloablative-related donor stem cell transplantation	American journal of hematology
187	irrelevant titles and abstracts	S. Pezzotta; G. C. Rossi; L. Scudeller; E. Antoniazzi; P. E. Bianchi; C. Perotti; C. Del Fante	2015	A cross-sectional study on vision-related quality of life in patients with ocular GvHD	Bone Marrow Transplant	10.1038/bmt.2015.24
188	irrelevant titles and abstracts	A. Hajiabbasi; I. Shenavar Masooleh; Y. Alizadeh; A. S. Banikarimi; P. Ghavidel Parsa	2016	Secondary Sjogren's Syndrome in 83 Patients With Rheumatoid Arthritis	Acta medica Iranica
189	irrelevant titles and abstracts	M. Mohammadpour; S. Maleki; H. Hashemi; A. H. Beheshtnejad	2016	Recurrent Corneal Perforation due to Chronic Graft versus Host Disease; a Clinicopathologic Report	J Ophthalmic Vis Res	10.4103/2008-322x.180705
190	irrelevant titles and abstracts	U. S. Saboo; F. Amparo; H. Shikari; R. Dana	2016	Prevalence of ocular hypertension and glaucoma in patients with chronic ocular graft-versus-host disease	GRAEFES ARCHIVE FOR CLINICAL AND EXPERIMENTAL OPHTHALMOLOGY	10.1007/s00417-016-3312-3
191	irrelevant titles and abstracts	F. Zallio; L. Mazzucco; F. Monaco; M. R. Astori; R. Passera; G. Drago; S. Tamiazzo; M. Rapetti; D. Dolcino; R. Guaschino; M. Pini; M. Ladetto	2016	A Single-Center Pilot Prospective Study of Topical Application of Platelet-Derived Eye Drops for Patients with Ocular Chronic Graft-versus-Host Disease	Biol Blood Marrow Transplant	10.1016/j.bbmt.2016.05.023
192	irrelevant titles and abstracts	L. Cocho; I. Fernández; M. Calonge; M. S. de la Maza; M. Rovira; M. E. Stern; C. Garcia-Vazquez; A. Enríquez-de-Salamanca	2017	Prehematopoietic stem cell transplantation tear cytokines as potential susceptibility biomarkers for ocular chronic graft-versus-host disease	Investigative Ophthalmology and Visual Science	10.1167/iovs.17-21670
193	irrelevant titles and abstracts	R. I. Kornik; A. S. Rustagi	2017	Vulvovaginal Graft-Versus-Host Disease	Obstet Gynecol Clin North Am	10.1016/j.ogc.2017.05.007
194	irrelevant titles and abstracts	S. Pezzotta; C. Del Fante; L. Scudeller; G. C. Rossi; C. Perotti; P. E. Bianchi; E. Antoniazzi	2017	Long-term safety and efficacy of autologous platelet lysate drops for treatment of ocular GvHD	Bone Marrow Transplant	10.1038/bmt.2016.221
195	irrelevant titles and abstracts	C. I. Tung	2017	Graft versus host disease: what should the oculoplastic surgeon know?	Curr Opin Ophthalmol	10.1097/icu.0000000000000400
196	irrelevant titles and abstracts	J. Vehof; N. Sillevis Smitt-Kamminga; S. A. Nibourg; C. J. Hammond	2017	Predictors of Discordance between Symptoms and Signs in Dry Eye Disease	Ophthalmology	10.1016/j.ophtha.2016.11.008
197	irrelevant titles and abstracts	S. Bobba; C. Devlin; N. Di Girolamo; D. Wakefield; P. McCluskey; E. Chan; M. Daniell; S. Watson	2018	*Incidence, clinical features and diagnosis of cicatrising conjunctivitis in Australia and New Zealand	Eye (Lond)	10.1038/s41433-018-0155-7
198	irrelevant titles and abstracts	M. E. Hoehn; J. Calderwood; E. Gannon; B. Cook; R. Rochester; C. Hartford; B. Triplett; A. Sunkara; G. Kang; R. C. Walton	2018	Ocular complications in a young pediatric population following bone marrow transplantation	J aapos	10.1016/j.jaapos.2017.10.010
199	irrelevant titles and abstracts	T. Inomata; J. Hua; T. Nakao; T. Shiang; H. Chiang; A. Amouzegar; R. Dana	2018	Corneal Tissue From Dry Eye Donors Leads to Enhanced Graft Rejection	Cornea	10.1097/ico.0000000000001400
200	irrelevant titles and abstracts	Y. Ogawa	2018	*Sjogren's Syndrome, Non-Sjogren's Syndrome, and Graft-Versus-Host Disease Related Dry Eye	INVESTIGATIVE OPHTHALMOLOGY & VISUAL SCIENCE	10.1167/iovs.17-23750
201	irrelevant titles and abstracts	S. Sato; T. Kanbe; Z. Tamaki; M. Furuichi; Y. Uejima; E. Suganuma; T. Takano; Y. Kawano	2018	Clinical features of Stevens-Johnson syndrome and toxic epidermal necrolysis	Pediatr Int	10.1111/ped.13613
202	irrelevant titles and abstracts	R. Shreberk-Hassidim; M. Neumark; S. Greenberger; G. Goldstein; A. Hassidim; Y. Dukler; A. Maly; P. Stepensky; V. Molho-Pessach	2018	Cutaneous chronic graft versus host disease following allogeneic haematopoietic stem cell transplantation in children: A retrospective study	Acta Dermato-Venereologica	10.2340/00015555-2824
203	irrelevant titles and abstracts	L. SJ; O. L; C. EJ; S. BE; J. HSL; S. KL; B. KS; B. S; F. ME	2018	Patient-reported outcomes and health status associated with chronic graft--host disease	Haematologica
204	irrelevant titles and abstracts	C. GDE; N. ER; W. JT; K. CL; L. VA; S. T; J. DA; H. AC; P. MA; B. H; C. SW; C. EH; K. KA; B. M; O. BR; F. A; C. S; C. D; C. JH; J. M; S. S; P. AB; M. GC; M. D; C. AC; L. A; W. LJ; P. B; A. H. YN; H. A; S. KR	2019	Benefits and challenges with diagnosing chronic and late acute GVHD in children using the NIH consensus criteria	Blood
205	irrelevant titles and abstracts	M. B. Heiland; M. Moshirfar; D. B. Rosen; Y. C. Ronquillo; P. C. Hoopes	2019	Dyskeratosis Congenita and Corneal Refractive Surgery	Ophthalmol Ther	10.1007/s40123-019-0200-z
206	irrelevant titles and abstracts	A. Ogawa; Y. Ogawa; S. Mukai; E. Shimizu; M. Kuwana; Y. Kawakami; K. Tsubota	2019	Cluster of differentiation 30 expression in lacrimal gland and conjunctival tissues in patients with Sjögren's syndrome: Case series	Medicine (Baltimore)	10.1097/md.0000000000016390
207	irrelevant titles and abstracts	M. J. Schear; K. Ibrahim; J. Winokur; C. Busuioc; I. Udell; A. Steiner	2019	Treatment Limitations With PROSE (Prosthetic Replacement of the Ocular Surface Ecosystem): One Centers Experience	EYE & CONTACT LENS-SCIENCE AND CLINICAL PRACTICE	10.1097/ICL.0000000000000610
208	irrelevant titles and abstracts	G. D. Seitzman; P. Thulasi; A. Hinterwirth; C. Chen; J. Shantha; T. Doan	2019	Capnocytophaga Keratitis: Clinical Presentation and Use of Metagenomic Deep Sequencing for Diagnosis	Cornea	10.1097/ICO.0000000000001790
209	irrelevant titles and abstracts	D. M. Varu; M. K. Rhee; E. K. Akpek; G. Amescua; M. Farid; F. J. Garcia-Ferrer; A. Lin; D. C. Musch; F. S. Mah; S. P. Dunn	2019	Conjunctivitis Preferred Practice Pattern®	Ophthalmology	10.1016/j.ophtha.2018.10.020
210	irrelevant titles and abstracts	A. Arcadu; J. H. Ryu	2020	Constrictive (Obliterative) Bronchiolitis as Presenting Manifestation of Connective Tissue Diseases	J Clin Rheumatol	10.1097/rhu.0000000000001387
211	irrelevant titles and abstracts	H. BK; S. BE; W. WA; P. JA; C. CS; M. PJ; C. G; F. ME; L. SJ	2020	Disability Related to Chronic Graft-versus-Host Disease	Biology of blood and marrow transplantation : journal of the American Society for Blood and Marrow Transplantation
212	irrelevant titles and abstracts	I. Cikmazkara; O. B. Selver; M. Palamar; S. Egrilmez; A. Yagci	2020	Tectonic keratoplasty in patients with non-traumatic, non-infectious corneal perforations	Open Ophthalmology Journal	10.2174/1874364102014010075
213	irrelevant titles and abstracts	E. A. Osae; R. K. Ablordeppey; J. Horstmann; D. B. Kumah; P. Steven	2020	Clinical Dry Eye and Meibomian Gland Features Among Dry Eye Patients in Rural and Urban Ghana	Clin Ophthalmol	10.2147/opth.S275584
214	irrelevant titles and abstracts	A. Z. Pereira; S. E. A. Gonçalves; M. Rodrigues; N. Hamerschlak; M. E. Flowers	2020	Challenging and Practical Aspects of Nutrition in Chronic Graft-versus-Host Disease	Biol Blood Marrow Transplant	10.1016/j.bbmt.2020.08.004
215	irrelevant titles and abstracts	R. M. Sanchez-Avila; J. Merayo-Lloves; F. Muruzabal; G. Orive; E. Anitua	2020	Plasma rich in growth factors for the treatment of dry eye from patients with graft versus host diseases	EUROPEAN JOURNAL OF OPHTHALMOLOGY	10.1177/1120672118818943
216	irrelevant titles and abstracts	J. Sanz; F. Moscardó; J. Montoro; I. Cano; M. Guerreiro; M. A. Dasí; P. Solves; I. Lorenzo; I. Gómez-Segui; P. Montesinos; E. Mora; M. Arnao; A. Sempere; I. Jarque; C. Carretero; L. Senent; A. Vicente; R. Andreu; I. Luna; A. Balaguer-Roselló; N. Carpio; G. F. Sanz; M. A. Sanz; J. L. Piñana	2020	Partial T Cell-Depleted Peripheral Blood Stem Cell Transplantation from HLA-Identical Sibling Donors for Patients with Severe Aplastic Anemia	Biol Blood Marrow Transplant	10.1016/j.bbmt.2019.08.020
217	irrelevant titles and abstracts	S. Sinha; R. B. Singh; T. H. Dohlman; M. Wang; Y. Taketani; J. Yin; R. Dana	2020	Prevalence of Persistent Corneal Epithelial Defects in Chronic Ocular Graft-Versus-Host Disease	AMERICAN JOURNAL OF OPHTHALMOLOGY	10.1016/j.ajo.2020.05.035
218	irrelevant titles and abstracts	Z. L. Teo; C. Chu; L. Tong	2020	Severe dysfunctional tear syndrome patients and resolution of central corneal staining: retrospective cohort study	BRITISH JOURNAL OF OPHTHALMOLOGY	10.1136/bjophthalmol-2019-315573
219	irrelevant titles and abstracts	M. Xu; J. B. Randleman; G. B. Chiu	2020	Long-Term Descemetocele Management With Prosthetic Replacement of the Ocular Surface Ecosystem (PROSE) Treatment	Eye Contact Lens	10.1097/icl.0000000000000602
220	irrelevant titles and abstracts	M. J. Zilliox; W. S. Gange; G. Kuffel; C. R. Mores; C. Joyce; P. de Bustros; C. S. Bouchard	2020	Assessing the ocular surface microbiome in severe ocular surface diseases	Ocul Surf	10.1016/j.jtos.2020.07.007
221	irrelevant titles and abstracts	R. CL; P. F; S. SM; H. NG; P.-W. L; B. J; C. LM; M. SA; K. AZ; C. EW; B. A; J. GO; D. MB; M. JW; P. SZ	2021	Predictors of hematologic malignancy relapse in patients with advanced chronic graft-versus-host disease	Bone marrow transplantation
222	irrelevant titles and abstracts	O. Dikmetas; S. Kocabeyoglu; M. C. Mocan	2021	The Association between Meibomian Gland Atrophy and Corneal Subbasal Nerve Loss in Patients with Chronic Ocular Graft-versus-host Disease	CURRENT EYE RESEARCH	10.1080/02713683.2020.1846754
223	irrelevant titles and abstracts	C. O. Lightbourn; D. Wolf; S. N. Copsel; Y. Wang; B. J. Pfeiffer; H. Barreras; C. S. Bader; K. V. Komanduri; V. L. Perez; R. B. Levy	2021	Use of Post-transplant Cyclophosphamide Treatment to Build a Tolerance Platform to Prevent Liquid and Solid Organ Allograft Rejection	Front Immunol	10.3389/fimmu.2021.636789
224	irrelevant titles and abstracts	J. Ma; Z. Shen; R. Peng; C. Li; B. Hu; J. Hong	2021	Tear Lipid Metabolites As Potential Diagnostic Biomarkers for Ocular Chronic Graft-Versus-Host Disease	TRANSPLANTATION AND CELLULAR THERAPY	10.1016/j.jtct.2020.12.018
225	irrelevant titles and abstracts	K. Z. Shamloo	2021	Pathogenesis of Dry Eye in Graft Versus Host Disease (GVHD): Role of Ocular Mucins and Conjunctival Fibrosis
226	irrelevant titles and abstracts	C. Y. Zhang; A. V. Farooq; G. J. Harocopos; E. L. Sollenberger; J. H. Hou; C. S. Bouchard; C. Shieh; U. L. Tran; A. J. Lubniewski; A. J. W. Huang; G. L. Paley	2021	Corneal perforation in ocular graft-versus-host disease	Am J Ophthalmol Case Rep	10.1016/j.ajoc.2021.101224
227	irrelevant titles and abstracts	A. Bidikian; H. Kantarjian; B. Dabaja; F. Ravandi; E. Jabbour; C. DiNardo; G. Borthakur; N. Daver; G. Garcia-Manero; T. Kadia; K. Sasaki; G. Issa	2022	AML-285 Association Between Myeloid Malignancies With MECOM Rearrangement and Ocular Adnexal Leukemic Infiltration	Clinical Lymphoma, Myeloma and Leukemia	10.1016/S2152-2650(22)01261-7
228	irrelevant titles and abstracts	M. Blanco-Vázquez; A. Vázquez; I. Fernández; A. Novo-Diez; E. Martínez-Plaza; C. García-Vázquez; M. J. González-García; E. M. Sobas; M. Calonge; A. Enríquez-de-Salamanca	2022	Inflammation-related molecules in tears of patients with chronic ocular pain and dry eye disease	Exp Eye Res	10.1016/j.exer.2022.109057
229	irrelevant titles and abstracts	U. Gehlsen; C. Faust; C. Blecha; T. Dietrich-Ntoukas; P. Eberwein; S. Issleib; T. Meyer-ter-Vehn; R. Braun; H. Westekemper; P. Steven	2022	Outcomes and complications of cataract surgery in patients with chronic ocular graft-versus-host-disease-a multicenter, retrospective analysis	GRAEFES ARCHIVE FOR CLINICAL AND EXPERIMENTAL OPHTHALMOLOGY	10.1007/s00417-022-05613-w
230	irrelevant titles and abstracts	C. M. Graf; S. Nichele; R. B. Siviero; G. Loth; J. P. Trennepohl; M. T. Zinher; A. Grandinetti; D. V. Pilonetto; R. Pasquini; A. T. Ramos Moreira; C. Bonfim	2022	Ocular Manifestations in Patients with Fanconi Anemia: A Single-Center Experience Including 106 Patients	JOURNAL OF PEDIATRICS	10.1016/j.jpeds.2021.11.013
231	irrelevant titles and abstracts	H. N. Jin; J. Kim; H. J. Yoon; K.-C. Yoon	2022	Clinical Manifestation of Infectious Keratitis in Ocular Graft Versus Host Disease	Journal of The Korean Ophthalmological Society
232	irrelevant titles and abstracts	S. Komai; T. Inatomi; T. Nakamura; M. Ueta; G. Horiguchi; S. Teramukai; Y. Kimura; T. Kagimura; M. Fukushima; S. Kinoshita; C. Sotozono	2022	Long-term outcome of cultivated oral mucosal epithelial transplantation for fornix reconstruction in chronic cicatrising diseases	BRITISH JOURNAL OF OPHTHALMOLOGY	10.1136/bjophthalmol-2020-318547
233	irrelevant titles and abstracts	Y. Lee; M. Kim; A. Galor	2022	Beyond dry eye: how co-morbidities influence disease phenotype in dry eye disease	Clin Exp Optom	10.1080/08164622.2021.1962210
234	irrelevant titles and abstracts	J. Liu; M. Harissi-Dagher	2022	Comparison of outcomes in patients with and without soft contact lens wear following Boston keratoprosthesis type 1	Canadian Journal of Ophthalmology	10.1016/j.jcjo.2021.04.017
235	irrelevant titles and abstracts	J. B. Nadelmann; V. Y. Bunya; G. S. Ying; P. Hua; M. Massaro-Giordano	2022	Effect of Autologous Platelet-Rich Plasma Drops in the Treatment of Ocular Surface Disease	Clin Ophthalmol	10.2147/opth.S391536
236	irrelevant titles and abstracts	R. B. Singh; E. Yuksel; S. Sinha; S. Wang; Y. Taketani; Z. Luznik; J. Yin; T. H. Dohlman; R. Dana	2022	Prevalence of neurotrophic keratopathy in patients with chronic ocular graft-versus-host disease	OCULAR SURFACE	10.1016/j.jtos.2022.07.001
237	irrelevant titles and abstracts	E. Smith Knutsson; M. Nicklasson; Y. Bjork; K. Stenberg; K. Sundfeldt; M. Brune	2022	*Late follow-up of genital and ophthalmologic chronic graft-vs-host disease in females after allogeneic stem cell transplantation	Acta obstetricia et gynecologica Scandinavica	10.1111/aogs.14308
238	irrelevant titles and abstracts	M. Soifer; N. S. Azar; H. M. Mousa; V. L. Perez	2022	Ocular Surface Inflammatory Disorders (OSID): A Collective of Systemic Etiologies Which Cause or Amplify Dry Eye Syndrome	Frontiers in Medicine	10.3389/fmed.2022.949202
239	irrelevant titles and abstracts	L. Y; C. Y; C. D	2022	Sunglasses in the Eye Associated With Chronic Rhegmatogenous Retinal Detachment	JAMA ophthalmology
240	irrelevant titles and abstracts	W. Zhao; J. Yang; Y. Liao; H. Y. Lao; Q. Huang; L. Jin; J. Sun; F. Huang; L. Liang	2022	*Comparable meibomian gland changes in patients with and without ocular graft-versus-host disease after hematopoietic stem cell transplantation	OCULAR SURFACE	10.1016/j.jtos.2022.04.002
241	irrelevant titles and abstracts	S. S. Bae; A. Iovieno; S. N. Yeung	2023	*Outcomes of scleral lenses for dry eye disease in chronic ocular graft-versus-host disease	Contact Lens and Anterior Eye	10.1016/j.clae.2022.101721
242	irrelevant titles and abstracts	S. Chaudhary; D. Ghimire; S. Basu; V. Agrawal; D. S. Jacobs; S. S. Shanbhag	2023	Contact lenses in dry eye disease and associated ocular surface disorders	Indian J Ophthalmol	10.4103/ijo.Ijo_2778_22
243	irrelevant titles and abstracts	D. Heguedusch; S. Tomo; O. P. Almeida; F. A. Alves	2023	Superficial mucoceles in cancer patients: a retrospective series from a Stomatology unit	Med Oral Patol Oral Cir Bucal	10.4317/medoral.25972
244	irrelevant titles and abstracts	K. E. Lee; S. Y. Moon; S. Nam; J. H. Jang; J. Y. Kim; H. Tchah; H. Lee	2023	Scleral Lens Applications Focused on Korean Patients with Various Corneal Disorders	Korean J Ophthalmol	10.3341/kjo.2022.0164
245	irrelevant titles and abstracts	Y. Liao; J. Li; J. Yang; W. Zhao; Z. Chen; S. Wu; L. Jin; F. Huang; L. Liang	2023	Sleep Quality in Patients With Ocular Graft-Versus-Host Disease After Allogeneic Hematopoietic Stem Cell Transplantation	Eye & contact lens	10.1097/ICL.0000000000001039
246	irrelevant titles and abstracts	S. Liu; R. Peng; J. Ma; Z. Shen; B. Hu; Y. Zhao; J. Hong	2023	*Assessment of Corneal Epithelial Changes and Related Factors in Ocular Chronic Graft-Versus-Host Disease (GVHD) by in Vivo Confocal Microscopy	OCULAR IMMUNOLOGY AND INFLAMMATION	10.1080/09273948.2023.2173240
247	irrelevant titles and abstracts	A. M. Shah; A. Galor; K. Mones; P. Jean; K. V. Komanduri; T. P. Wang	2023	Conjunctival inflammation and dry eye symptoms at day 100 post-transplantation do not predict risk for chronic graft-versus-host disease	Taiwan J Ophthalmol	10.4103/tjo.TJO-D-22-00103
248	irrelevant titles and abstracts	Z. Z. Thia; Y. T. Ho; K. C. Shih; L. Tong	2023	New developments in the management of persistent corneal epithelial defects	Surv Ophthalmol	10.1016/j.survophthal.2023.06.001
249	irrelevant titles and abstracts	H. Yagi; E. Shimizu; R. Yagi; M. Uchino; M. Kamoi; K. Asai; K. Tsubota; K. Negishi; Y. Ogawa	2023	Pediatric chronic graft-versus-host disease-related dry eye disease and the diagnostic association of potential clinical findings	Sci Rep	10.1038/s41598-023-30288-6
250	irrelevant titles and abstracts	M. Zemba; M. A. Ionescu; R. A. Pîrvulescu; O. M. Dumitrescu; B. Daniel-Constantin; M. Radu; A. C. Stamate; S. Istrate	2023	Biomarkers of ocular allergy and dry eye disease	Rom J Ophthalmol	10.22336/rjo.2023.42
251	irrelevant titles and abstracts	E. Shimizu; S. Sato; K. Asai; Y. Ogawa; S. Shimmura; K. Negishi	2024	Clinical Features of Sjogren Syndrome-Related Dry Eye Disease in Anterior Segment Photographs	Cornea	10.1097/ICO.0000000000003342
252	publication time＞20 years	W. Pruzanski	1980	Lymphadenopathy associated with dysgammaglobulinemia	Semin Hematol
253	publication time＞20 years	R. I. Fox; C. A. Robinson; J. G. Curd; F. Kozin; F. V. Howell	1986	Sjögren's syndrome. Proposed criteria for classification	Arthritis Rheum	10.1002/art.1780290501
254	publication time＞20 years	D. A. Jabs; J. Wingard; W. R. Green; E. R. Farmer; G. Vogelsang; R. Saral	1989	The eye in bone marrow transplantation. III. Conjunctival graft-vs-host disease	Arch Ophthalmol	10.1001/archopht.1989.01070020413046
255	publication time＞20 years	E. Arocker-Mettinger; F. Skorpik; G. Grabner; W. Hinterberger; H. Gadner	1991	Manifestations of graft-versus-host disease following allogenic bone marrow transplantation	Eur J Ophthalmol	10.1177/112067219100100106
256	publication time＞20 years	W. Bernauer; A. Gratwohl; A. Keller; B. Daicker	1991	Microvasculopathy in the ocular fundus after bone marrow transplantation	Ann Intern Med	10.7326/0003-4819-115-12-925
257	publication time＞20 years	P. A. Mehta; C. Ebens	1993	Fanconi Anemia	GeneReviews(®)
258	publication time＞20 years	D. R; N. D	1993	Report on the international workshop of the Kind Philipp Foundation on late effects after bone marrow transplantation in childhood malignancies	Pediatric hematology and oncology
259	publication time＞20 years	R. Spires	1993	Ocular manifestations in bone marrow transplantation	J Ophthalmic Nurs Technol
260	publication time＞20 years	A. Tichelli	1994	Late ocular complications after bone marrow transplantation	Nouvelle revue francaise d'hematologie
261	publication time＞20 years	F. J. Lavid; J. M. Herreras; M. Calonge; M. A. Saornil; C. Aguirre	1995	Calcareous corneal degeneration: report of two cases	Cornea
262	publication time＞20 years	A. S; C. O; G. E; S. G	1995	[Cutaneous graft versus host disease]	Presse medicale (Paris, France : 1983)
263	publication time＞20 years	A. Tichelli; T. Duell; M. Weiss; G. Socié; P. Ljungman; A. Cohen; M. Van Lint; A. Gratwohl; H. J. Kolb	1996	Late-onset keratoconjunctivitis sicca syndrome after bone marrow transplantation: Incidence and risk factors	Bone Marrow Transplantation
264	publication time＞20 years	K. HJ; P. C	1997	Late effects after allogeneic bone marrow transplantation	Current opinion in hematology
265	publication time＞20 years	J. E. Sanders	1997	Bone marrow transplantation for pediatric malignancies	Pediatric clinics of North America	10.1016/S0031-3955(05)70542-3
266	publication time＞20 years	H. T. Greinix; B. Volc-Platzer; W. Rabitsch; B. Gmeinhart; C. Guevara-Pineda; P. Kalhs; J. Krutmann; H. Hönigsmann; M. Ciovica; R. M. Knobler	1998	Successful use of extracorporeal photochemotherapy in the treatment of severe acute and chronic graft-versus-host disease	Blood
267	publication time＞20 years	D. W. Suh; M. S. Ruttum; B. J. Stuckenschneider; W. F. Mieler; J. D. Kivlin	1999	Ocular findings after bone marrow transplantation in a pediatric population	OPHTHALMOLOGY	10.1016/S0161-6420(99)90454-2
268	publication time＞20 years	K. Claes; P. Kestelyn	2000	Ocular manifestations of graft versus host disease following bone marrow transplantation	Bulletin de la Société belge d'ophtalmologie
269	publication time＞20 years	M. E. D. Flowers; A. V. B. Matos; B. Storer; W. I. Bensinger; R. Storb; F. Appelbaum; P. J. Martin	2000	Clinical manifestation of chronic graft-versus-host disease (cGVHD) after transplantation of peripheral blood stem cell (PBSC) compared to bone marrow (BM)	BLOOD
270	publication time＞20 years	X. Mariette; F. Agbalika; D. Zucker-Franklin; D. Clerc; A. Janin; P. Cherot; J. C. Brouet	2000	Detection of the tax gene of HTLV-I in labial salivary glands from patients with Sjögren's syndrome and other diseases of the oral cavity	Clin Exp Rheumatol
271	publication time＞20 years	H. Mittelviefhaus	2000	[Ocular involvement in graft versus host disease after bone marrow transplantation]	Ophthalmologe	10.1007/s003470050519
272	publication time＞20 years	B. Nölle; M. A. Halene; G. Grütters; G. I. W. Duncker	2000	Wound or suture insufficiency complicating penetrating keratoplasty	Ophthalmologe	10.1007/s003470050003
273	publication time＞20 years	F. Crippa; L. Corey; E. L. Chuang; G. Sale; M. Boeckh	2001	Virological, clinical, and ophthalmologic features of cytomegalovirus retinitis after hematopoietic stem cell transplantation	Clin Infect Dis	10.1086/318447
274	publication time＞20 years	M. D. Khare	2001	Human herpesvirus 6: its impact and influence on infectious diseases and their management	Expert opinion on pharmacotherapy	10.1517/14656566.2.2.213
275	publication time＞20 years	J. L. Wagner; M. E. Flowers; G. Longton; R. Storb; P. Martin	2001	Use of screening studies to predict survival among patients who do not have chronic graft-versus-host disease at day 100 after bone marrow transplantation	Biol Blood Marrow Transplant	10.1053/bbmt.2001.v7.abbmt070239
276	publication time＞20 years	A. G	2002	Clinical grading in chronic graft-versus-host disease: is it time for change?	Leukemia & lymphoma
277	publication time＞20 years	M. Mohty; M. Kuentz; M. Michallet; J. H. Bourhis; N. Milpied; L. Sutton; J. P. Jouet; M. Attal; P. Bordigoni; J. Y. Cahn; et al.	2002	Chronic graft-versus-host disease after allogeneic blood stem cell transplantation: long-term results of a randomized study	Blood	10.1182/blood.V100.9.3128
278	publication time＞20 years	Y. Ogawa; M. Kuwana	2003	Dry eye as a major complication associated with chronic graft-versus-host disease after hematopoietic stem cell transplantation	Cornea	10.1097/00003226-200310001-00004
279	non-Chinese and English	K. Nakamura; M. Akizuki; Y. Ichikawa; M. Mukai; M. Satoh	1993	[Occurrence of bronchiolitis obliterans organizing pneumonia (BOOP) in a flare-up stage of systemic lupus erythematosus (SLE)]	Ryumachi
280	non-Chinese and English	T. Reinhard; A. Reis; S. Mayweg; H. Oberhuber; G. Mathis; R. Sundmacher	2002	[Topical Fk506 in inflammatory corneal and conjunctival diseases. A pilot study]	Klin Monbl Augenheilkd	10.1055/s-2002-26727
281	non-Chinese and English	C. Heinz; K. P. Steuhl; D. Meller	2004	[Corneal perforation associated with vitamin-A-deficiency]	Ophthalmologe	10.1007/s00347-003-0963-3
282	non-Chinese and English	C. Creuzot-Garcher	2009	[Ocular dryness related to systemic medications]	J Fr Ophtalmol	10.1016/j.jfo.2008.11.001
283	non-Chinese and English	H. U; C. JM; H. M; S. C	2015	[Allogeneic haematopoietic stem cell transplantation - an overview]	Klinische Monatsblätter für Augenheilkunde
284	non-Chinese and English	L. Moyal; R. Adam; J. Boumendil; J. Meney; T. Rodallec; J. Akesbi; J. P. Nordmann	2018	[Boston Keratoprosthesis with temporal aponeurosis graft: A solution when there seems to be no more]	J Fr Ophtalmol	10.1016/j.jfo.2018.01.010
285	review	康艺龄; 赵少贞	2022	不同细胞来源外泌体对眼表的作用研究进展	中华实验眼科杂志	10.3760/cma.j.cn115989-20200419-00271
286	review	梁媛; 徐哲	2022	慢性眼部移植物抗宿主病相关干眼的研究与治疗现状	国际眼科杂志	10.3980/j.issn.1672-5123.2022.12.16
287	review	赵文心; 梁凌毅	2022	慢性眼移植物抗宿主病的临床特点及相关机制的新进展	器官移植	10.3969/j.issn.1674-7445.2022.02.006
288	review	刘爽; 晏晓明	2008	慢性移植物抗宿主病相关干眼	国际眼科纵览	10.3760/cma.j.issn.1673-5803.2008.05.008
289	review	张海琪	2018	慢性移植物抗宿主病相关干眼的研究进展	中华实验眼科杂志	10.3760/cma.j.issn.2095-0160.2018.09.015
290	review	陈海燕; 郑刚	2023	慢性移植物抗宿主病相关性干眼的研究进展	眼科学报	10.3978/j.issn.1000-4432.2023.01.03										2023172885
291	review	马. A. 陈. A. 陈清	2022	浅谈眼部移植物抗宿主病研究进展	中文科技期刊数据库（全文版）医药卫生
292	review	杨馨	2020	眼部慢性移植物抗宿主病的研究进展	现代医药卫生	10.3969/j.issn.1009-5519.2020.03.019
293	review	谢汉平	2017	眼部移植物抗宿主病的研究进展	中华医学会第二十二次全国眼科学术会议论文集
294	review	孙素花; 洪晶	2022	眼部移植物抗宿主病治疗进展	中华实验眼科杂志	10.3760/cma.j.cn115989-20210922-00525
295	meet screening criteria	杜娟; 梁庆丰	2018	干眼的危险因素	国际眼科纵览	10.3760/cma.j.issn.1673-5803.2018.03.010
296	meet screening criteria	潘婷	2015	慢性移植物抗宿主病的临床特征及其对预后的影响	学位论文
297	meet screening criteria	李小平; 张曦	2018	慢性移植物抗宿主病的预防	中国输血杂志	10.13303/j.cjbt.issn.1004-549x.2018.03.024
298	meet screening criteria	翁建宇; 杜欣; 陆泽生; 吴穗晶; 罗成伟; 凌伟; 赖沛龙; 吴萍; 黄励思; 邓程新; 郭荣; 邹小立; 林伟; 黄梓伦	2012	慢性移植物抗宿主病临床总结与相关因素分析	中华医学会第十二次全国血液学学术会议论文集
299	meet screening criteria	谢梦晗	2020	慢性移植物抗宿主病危险因素分析及诊断性生物标志物研究
300	meet screening criteria	许统德	2017	慢性移植物抗宿主病相关干眼的病例分析	学位论文
301	meet screening criteria	刘秋荣	2012	异基因造血干细胞移植后远期并发症的临床研究	学位论文
302	meet screening criteria	陈东阳; 张红宾; 汪晶; 符铃遥	2022	血液病患者异基因造血干细胞移植后慢性移植物抗宿主病的临床特征及其对预后的影响	白血病·淋巴瘤	10.3760/cma.j.cn115356-20210810-00173
303	meet screening criteria	徐佳薇	2021	眼部慢性移植物抗宿主病患者的干眼评估及相关性分析	学位论文
304	meet screening criteria	洪晶; 邱媛	2017	移植物抗宿主病的眼表损伤	中华眼科杂志	10.3760/cma.j.issn.0412-4081.2017.10.017
305	meet screening criteria	庄歆予; 孙正太; 王英明; 阙丽娟; 张晓峰	2023	移植物抗宿主病干眼临床特征及相关因素研究	中华眼科杂志	10.3760/cma.j.cn112142-20220801-00370
306	meet screening criteria	阚梓瀴	2022	移植物抗宿主病相关性重症干眼症继发角膜溃疡的护理效果	中文科技期刊数据库（引文版）医药卫生
307	meet screening criteria	马欣欣	2023	异基因骨髓移植患者眼表损伤的研究分析	学位论文
308	meet screening criteria	黄慧敏	2016	异基因外周造血干细胞移植术后眼部移植物抗宿主病的临床特征及相关危险因素分析	学位论文
309	meet screening criteria	陈东阳	2022	异基因造血干细胞移植后慢性移植物抗宿主病的临床特征及其对预后的影响	学位论文
310	meet screening criteria	张川; 黎晓新; 苗恒; 侯婧	2021	异基因造血干细胞移植手术后并发巨细胞病毒视网膜炎的全身危险因素及流行病学研究现状与进展	中华眼底病杂志	10.3760/cma.j.cn511434-20200218-00063
311	meet screening criteria	王春苗	2019	异基因造血干细胞移植术后患者眼表情况临床研究	学位论文
312	animal experiment	郭云龙	2013	白芍总苷对MRL/lpr狼疮小鼠临床疗效及外周血IL-17、Foxp3 mRNA表达的影响	学位论文
313	animal experiment	韩梦月; 李佩霖; 尹博丰; 李志凌; 郝瑞聪; 李晓彤; 王飞燕; 田家仪; 丁丽; 宁红梅; 武文卿; 朱恒	2023	基于类器官技术的小鼠急性移植物抗宿主病肠道损伤模型建立与评价策略研究	中国实验血液学杂志	10.19746/j.cnki.issn1009-2137.2023.01.037
314	animal experiment	李蓉蔚	2013	急性髓系白血病干细胞NOD/SCID小鼠白血病模型的建立	学位论文
315	animal experiment	刘. A. 张. A. 周. A. 李. A. 田. A. 魏. A. 冯. A. 张. A. 卢世堂	2021	宁夏2010-2019年长爪沙鼠疫源地监测结果分析	中国地方病防治
316	animal experiment	黄世峰	2007	人类风湿性关节炎滑膜—软骨—NOD/SCID鼠嵌合体模型的制作研究	学位论文
317	animal experiment	周丹	2009	人脐血干细胞移植治疗大鼠外伤性视神经部分损伤的实验研究	学位论文
318	animal experiment	郝磊	2010	人脐血源基质细胞对MHC半相合造血干细胞移植小鼠GVHD调节作用的研究	学位论文
319	animal experiment	许亚茹	2016	人源化小鼠模型的构建及人巨细胞病的监测	学位论文
320	animal experiment	王建国	2006	无菌大鼠的人工培育及相关实验研究	学位论文
321	animal experiment	刘乔飞	2011	小鼠非清髓骨髓细胞移植诱导免疫耐受及抗肝癌研究	学位论文
322	animal experiment	于力方; 刘乔飞; 贾艳娥	2012	眼球后静脉注射建立小鼠非清髓同种异基因骨髓细胞移植模型	现代仪器
323	animal experiment	李昀桦; 刘楠; 马淑梅; 许文琦; 刘莉	2020	移植人外周血单个核细胞建立“人-鼠”异种急性移植物抗宿主病模型	世界临床药物	10.13683/j.wph.2020.08.006
324	animal experiment	朱莹; 王婧; 沈立军; 王志遥; 颜天铭; 王玉玉; 邱玉华	2017	B7-1人-鼠嵌合抗体对小鼠慢性移植物抗宿主病(cGVHD)狼疮样肾炎的免疫干预效应	实用药物与临床	10.14053/j.cnki.ppcr.201712005
325	animal experiment	谷红红	2013	CD11clowCD45RBhigh调节性DC对异基因骨髓移植小鼠GVHD和GVL的作用	学位论文
326	case report	陈秋林; 陈金花	2014	1例慢性移植物抗宿主病合并脑梗死患者的循证护理	中国实用护理杂志	10.3760/cma.j.issn.1672-7088.2014.12.016
327	case report	彭娟; 沙翔垠	2014	慢性移植物抗宿主病相关干眼6例	广东医学	10.13820/j.cnki.gdyx.2014.19.062
328	case report	于静; 年春志; 高明宏; 蓝平; 肖卉	2008	慢性移植物抗宿主病相关的干眼症一例	中国实用眼科杂志	10.3760/cma.j.issn.1006-4443.2008.09.052
329	case report	杨梅; 张福燕; 李青; 肖桃; 丁武纯	2022	慢性移植物抗宿主病相关干眼1例报告	实用防盲技术
330	case report	姚. A. 赵明威	2022	双眼葡萄膜炎1例	中国眼耳鼻喉科杂志
331	case report	薛丽萍; 罗鸿超	2014	移植物抗宿主病相关性重症干眼症继发角膜溃疡的护理体会	海军医学杂志	10.3969/j.issn.1009-0754.2014.03.013
332	case report	朱卫健; 王玫玫; 杜均祥; 李小亮; 龚五星	2011	异基因造血干细胞移植后迟发性非感染肺部并发症4例分析	广东医学	10.3969/j.issn.1001-9448.2011.05.024
333	case report	胡南霞; 刘毅; 李艳君; 沈建良; 马聪	2016	异基因造血干细胞移植术后鼻-眼眶-脑型毛霉菌感染1例并文献复习	军事医学	10.7644/j.issn.1674-9960.2016.02.024
334	expert consensus	隋文婕; 高华	2012	慢性移植物抗宿主病眼部损害的诊断和治疗共识	中华移植杂志（电子版）
335	expert consensus	中华医学会血液学分会造血干细胞应用学组	2023	眼部慢性移植物抗宿主病诊治中国专家共识（2023年版）	中华血液学杂志	10.3760/cma.j.issn.0253-2727.2023.06.002
336	irrelevant titles and abstracts	王三斌		FC预处理方案异基因外周血干细胞移植治疗重型再生障碍性贫血
337	irrelevant titles and abstracts	张文华		2.与干眼相关眼表疾病及干眼抗炎治疗	全国眼科临床用药专题学术研讨会论文汇编
338	irrelevant titles and abstracts	苗. A. 董燕平	2004	如何治疗干燥综合征?	中医杂志
339	irrelevant titles and abstracts	徐宏贵; 方建培; 黄绍良; 周敦华; 陈纯; 黄科; 黎阳	2005	小儿造血干细胞移植后出血性膀胱炎的临床特征与危险因素分析	中国实用儿科杂志	10.3969/j.issn.1005-2224.2005.11.008
340	irrelevant titles and abstracts	蒋卫桃	2006	1例成人脐血干细胞移植术后并发皮肤Ⅳ度移植抗宿主病的护理	现代医院	10.3969/j.issn.1671-332X.2006.11.045
341	irrelevant titles and abstracts	徐静; 苗瞄	2006	应用他克莫司出现癫痫1例	临床荟萃	10.3969/j.issn.1004-583X.2006.03.032
342	irrelevant titles and abstracts	肖毅; 张义成; 张东华; 黄伟; 黄亮; 周剑峰; 孙汉英; 刘文励	2007	异基因造血干细胞移植后慢性移植物抗宿主病相关性肾病综合征	中国血液流变学杂志	10.3969/j.issn.1009-881X.2007.01.019
343	irrelevant titles and abstracts	朱卫键; 朱康儿; 张涛; 钟隽; 陈洁	2007	慢性移植物抗宿主病相关膜性肾病3例	中华血液学杂志											2007154496
344	irrelevant titles and abstracts	徐宏贵; 方建培; 黄绍良; 周敦华; 陈纯; 黄科; 黎阳	2008	儿童造血干细胞移植后出血性膀胱炎:临床特征与危险因素	中国组织工程研究与临床康复	10.3321/j.issn:1673-8225.2008.08.022
345	irrelevant titles and abstracts	张. A. 吴. A. 张. A. 曾小峰	2010	韦格纳肉芽肿病100例临床分析	中华风湿病学杂志
346	irrelevant titles and abstracts	苏镜旭; 卢富华; 许苑	2010	单纯以肾脏改变为主要症状的慢性移植物抗宿主病1例	广东省中医药学会、中西医结合学会肾病专业委员会2010年学术年会论文集
347	irrelevant titles and abstracts	贾锐; 杨晓凤; 陆岩; 吕乃武; 刘福庆; 张轶斌; 王红梅; 周金旭; 刘心平; 吕欣	2011	脐带间充质干细胞治疗造血干细胞移植后出血性膀胱炎5例临床观察	医学临床研究	10.3969/j.issn.1671-7171.2011.10.021
348	irrelevant titles and abstracts	梁. A. 陈. A. 张. A. 黄烽	2012	韦格纳肉芽肿垂体受累引发尿崩症1例临床分析并文献复习	军医进修学院学报
349	irrelevant titles and abstracts	石亚妹; 武丽君; 李彩萍	2012	抗α-fodrin抗体与干燥综合征关系的研究进展	新疆医学	10.3969/j.issn.1001-5183.2012.03.016
350	irrelevant titles and abstracts	郭海霞; 黄科; 周敦华; 王林; 肖剑晖; 翁文骏; 方建培	2013	白血病患儿造血干细胞移植后发生眼Kaposi肉瘤一例报告附文献复习	中华血液学杂志	10.3760/cma.j.issn.0253-2727.2013.05.015
351	irrelevant titles and abstracts	王娴静; 陈蕾; 赛亚; 朱趁红; 董秀娟; 赵晓武	2013	异基因造血干细胞移植治疗阵发性睡眠性血红蛋白尿合并再生障碍性贫血	器官移植	10.3969/j.issn.1674-7445.2013.01.009
352	irrelevant titles and abstracts	白. A. 吴欣怡	2013	C型凝集素受体在真菌感染中的作用	中国实用眼科杂志
353	irrelevant titles and abstracts	费建良	2014	中西医结合治疗原发性干燥综合征50例疗效观察	中国中医药科技
354	irrelevant titles and abstracts	黄一飞; 董莹; 王丽强; 吴莹; 孟晓丽; 王大江	2014	MICOF人工角膜用于终末期干眼复明治疗	第十七届亚非眼科大会暨中华医学会第十九次全国眼科学术大会论文集
355	irrelevant titles and abstracts	吴南海; 栾佐; 唐湘凤; 鲍亮; 杜宏	2014	脐血移植治疗粘多糖病的临床研究	第十七届全国小儿血液病学术会议论文集
356	irrelevant titles and abstracts	宋. A. 薛. A. 武剑	2014	以短暂性脑动脉病变为主要表现的儿童脑梗死一例	中国脑血管病杂志
357	irrelevant titles and abstracts	艾坤	2015	干细胞治疗缺血性心肌病及血液肿瘤的循证转化初探	学位论文
358	irrelevant titles and abstracts	樊雪; 方凯; 孙秋宁	2015	表现为扁平苔藓样的慢性移植物抗宿主病1例	实用皮肤病学杂志											2015764439
359	irrelevant titles and abstracts	王. A. 张. A. 韩明哲	2017	慢性移植物抗宿主病发病机制研究进展	中华血液学杂志
360	irrelevant titles and abstracts	江睿; 王文吉	2017	白血病与视网膜病变	中国眼耳鼻喉科杂志	10.14166/j.issn.1671-2420.2017.06.001
361	irrelevant titles and abstracts	骆琳; 曾凡超; 司马晶	2018	飞秒激光治疗移植物抗宿主病相关性白内障患者1例	应用激光	10.14128/j.cnki.al.20183801.150
362	irrelevant titles and abstracts	花京剩; 黄晓雯; 仇惠英	2019	低剂量芦可替尼在26例移植后急慢性移植物抗宿主病中的临床疗效和不良反应观察	临床血液学杂志	10.13201/j.issn.1004-2806.2019.11.008
363	irrelevant titles and abstracts	李小平; 张曦	2019	慢性移植物抗宿主病二线治疗进展	中华血液学杂志											2019261843
364	irrelevant titles and abstracts	张. A. 吴. A. 桂. A. 马. A. 张. A. 谢瑛	2019	综合康复训练对老年慢性肾脏病并发肌少症的效果	中国康复理论与实践
365	irrelevant titles and abstracts	童. A. 戴生明	2020	《欧洲抗风湿病联盟银屑病关节炎药物治疗管理推荐:2019更新》解读	中华风湿病学杂志
366	irrelevant titles and abstracts	徐. A. 王. A. 官文焕	2020	莱姆病的临床与免疫	中国病原生物学杂志
367	irrelevant titles and abstracts	吕品晶	2020	粪菌移植治疗造血干细胞移植后急、慢性移植物抗宿主病：一项初步研究和系统评价	学位论文
368	irrelevant titles and abstracts	赵文毅	2020	名老中医左振素辨治白塞病经验	山东医学高等专科学校学报
369	irrelevant titles and abstracts	杜雨軒; 王平; 葛晓军; 王筱淇; 洪涛; 王蔚浩; 何云地; 黄瑞昊; 邓小娟; 刘帅妹; 杨世杰; 张曦	2021	慢性移植物抗宿主病患者免疫细胞亚群分选的表面标志组合策略	第三军医大学学报	10.16016/j.1000-5404.202108057
370	irrelevant titles and abstracts	童. A. 吴. A. 吴. A. 谢. A. 孙. A. 黄长征	2021	高γ球蛋白血症性紫癜10例临床分析	临床皮肤科杂志
371	irrelevant titles and abstracts	邱媛; 洪晶	2021	眼部移植物抗宿主病免疫机制的研究进展	中华实验眼科杂志	10.3760/cma.j.cn115989-20210922-00528
372	irrelevant titles and abstracts	李. A. 王. A. 周. A. 王. A. 吴振彪	2021	195例干燥综合征患者临床特点及唇腺病理特征分析	解放军医学院学报
373	irrelevant titles and abstracts	姚. A. 刘. A. 左. A. 郑. A. 杜. A. 曾. A. 詹剑	2021	以偏侧肢体肌张力增高为主的干燥综合征1例报告	癫痫与神经电生理学杂志
374	irrelevant titles and abstracts	陈珏静; 廖颖琳; 梁凌毅	2022	儿童眼移植物抗宿主病诊治进展	器官移植	10.3969/j.issn.1674-7445.2022.02.015										2022219635
375	irrelevant titles and abstracts	方鸿平; 张琪	2022	慢性移植物抗宿主病相关干眼纤维化发病机制研究进展	眼科新进展	10.13389/j.cnki.rao.2022.0114
376	irrelevant titles and abstracts	沙. A. 艾. 玉. A. 卡. 吾. A. 李红燕	2022	以反复无菌性脑膜炎为首发症状的原发性干燥综合征(附1例报告及文献复习)	中国临床神经科学
377	irrelevant titles and abstracts	刘颖; 孙丽莹; 朱志军; 魏林; 曲伟; 曾志贵	2022	肝移植治疗儿童急性肝衰竭:单中心8年治疗经验	器官移植	10.3969/j.issn.1674-7445.2022.05.009
378	irrelevant titles and abstracts	王恩特; 李光耀; 李一曼; 宋智慧; 张弨	2022	他克莫司滴眼液治疗免疫性疾病相关性干眼的系统评价	临床药物治疗杂志	10.3969/j.issn.1672-3384.2022.04.011
379	irrelevant titles and abstracts	吕优; 于晓林; 宋晓晨; 邓磊; 李文君; 侯怡西; 赵月蓉; 周芳	2023	allo-HSCT后出血性膀胱炎的危险因素及脐带间充质干细胞早期输注的疗效分析	中华器官移植杂志	10.3760/cma.j.cn421203-20221111-00293
380	irrelevant titles and abstracts	朱. A. 郑丹凤	2023	白塞氏病合并急性单核细胞性白血病一例	中国卫生检验杂志
381	publication time＞20 years		1993	FK506引起溶血性尿毒综合征	药学进展
382	publication time＞20 years	董. A. 赵. A. 郭. A. 李. A. 唐. A. 高. A. 赵家良	1996	原发性干燥综合征诊断标准的初步研究	中华内科杂志
383	publication time＞20 years	翟长斌	1999	白细胞介素-1受体拮抗剂治疗角膜移植免疫排斥反应的实验研究	学位论文
384	publication time＞20 years	张学军	2002	Ly49A～+T淋巴细胞对急性移植物抗宿主病的影响及其调节的实验研究	学位论文
385	publication time＞20 years	张战强; 张伯龙	2002	异基因外周血干细胞移植合并血行播散型肺结核二例	中华结核和呼吸杂志	10.3760/j:issn:1001-0939.2002.01.023
386	publication time＞20 years	费文雷; 陈家祺; 杜欣; 刘艳辉; 孙明霞; 林健贤; 翁建宇; 骆天真; 尹东明; 罗晓阳	2003	移植物抗宿主病相关的干眼病	中华眼科杂志	10.3760/j:issn:0412-4081.2003.11.011
387	irrelevant titles and abstracts	费文雷	2004	眼用FK506及其纳米载药系统的临床与实验研究	学位论文
388	irrelevant titles and abstracts	江. 黄晓军, 陈欢,许兰平,刘代红,陈育红,韩伟,张耀臣,刘开颜,陆道培	2005	甲氨蝶呤治疗异基因造血干细胞移植后的移植物抗宿主病	中华医学杂志
389	irrelevant titles and abstracts	陈建斌; 张红宾; 黄超琼; 王煜; 胡宗会; 周善壁; 张国珍; 詹廷玉	2006	异基因造血干细胞移植后以眼部疾患为首发表现急性移植物抗宿主病	重庆医学	10.3969/j.issn.1671-8348.2006.11.012										2006126449
390	irrelevant titles and abstracts	董平	2007	骨髓间充质干细胞（MSCs）对MHC半相合HSCT移植物抗肿瘤作用影响的实验研究	学位论文
391	irrelevant titles and abstracts	李晓丽	2007	骨髓间充质干细胞（MSCs）对MHC半相合造血干细胞移植aGVHD影响的实验研究	学位论文
392	irrelevant titles and abstracts	潘燕	2007	肾小管酸中毒患者血清抗肾小管抗体的检测	学位论文
393	irrelevant titles and abstracts	李明	2008	间充质干细胞联合骨髓细胞输注诱导胰岛移植免疫耐受的研究	学位论文
394	irrelevant titles and abstracts	陆欣	2008	第三者骨髓间充质干细胞对MHC不相合造血干细胞移植后移植物抗肿瘤作用影响的实验研究	学位论文
395	irrelevant titles and abstracts	孙鹏; 蒋波; 何捷; 任芙蓉; 江少恩; 林理彬	2008	辐射变色膜用于标识输注辐照血液辐照剂量的研究	中国输血杂志											2008232988
396	irrelevant titles and abstracts	温秀娟	2008	第三者骨髓间充质干细胞对MHC不相合造血干细胞移植后急性移植物抗宿主病影响的实验研究	学位论文
397	irrelevant titles and abstracts	何小文	2009	课题一：骨髓间充质干细胞对实验性结肠炎的治疗作用及机制探讨;课题二：胰腺类癌的临床病理特点分析	学位论文
398	irrelevant titles and abstracts	李真慧	2010	抗胸腺细胞球蛋白在造血干细胞移植中的基础和临床研究	学位论文
399	irrelevant titles and abstracts	任毅	2010	局部应用同种异体血清联合环孢霉素治疗移植物抗宿主病相关干眼	第十一届全国角膜及眼表疾病学术大会暨第二届全国角膜屈光手术大会论文集
400	irrelevant titles and abstracts	伊文芳	2010	儿童重型β-地中海贫血异基因造血干细胞移植后出血性膀胱炎临床资料及危险因素分析	学位论文
401	irrelevant titles and abstracts	陈银葵	2011	G-CSF诱导免疫耐受机理及HLA-G与GVHD的相关性研究	学位论文
402	irrelevant titles and abstracts	张忠骞; 张军; 孙辉; 姜舒; 郑意端; 胡祥	2011	成体干细胞在非恶性疾病中的注册临床研究	中国组织工程研究与临床康复	10.3969/j.issn.1673-8225.2011.01.027
403	irrelevant titles and abstracts	崔乃鹏	2012	基因半相合肿瘤特异性T淋巴细胞在肿瘤免疫治疗中的应用研究	学位论文
404	irrelevant titles and abstracts	胡璐萍; 韩悦; 任永亚; 周莉莉; 朱倩; 赵世香; 胡晓慧; 仇惠英; 孙爱宁; 吴德沛	2012	造血干细胞移植后早期出血并发症的危险因素与预后分析	苏州大学学报（医学版）
405	irrelevant titles and abstracts	赖沛龙	2012	间充质干细胞调控Th17/Treg平衡治疗cGVHD相关干眼的临床与实验研究	学位论文
406	irrelevant titles and abstracts	赖钦涛	2012	CD4~-CD8~-双阴性T细胞在慢性乙型肝炎及抗病毒治疗中的免疫学研究	学位论文
407	irrelevant titles and abstracts	鲁灵龙	2012	单倍体异基因造血干细胞移植治疗重型地中海贫血临床疗效观察	学位论文
408	irrelevant titles and abstracts	翁建宇	2012	骨髓间质干细胞治疗难治性慢性移植抗宿主病的临床研究	学位论文
409	irrelevant titles and abstracts	张耀东; 周学琴; 段丽芳	2012	22例造血干细胞移植患者采用静脉剂型白消安预处理的血药浓度监测	中国药房											2012650855
410	irrelevant titles and abstracts	郝庆飞	2013	一种新的快速扩增EBV和CMV特异性T细胞技术用于过继细胞治疗的实验研究	学位论文
411	irrelevant titles and abstracts	苗恒; 陶勇; 黎晓新	2014	重视眼部移植物抗宿主病的诊断和治疗	中华眼科医学杂志（电子版）	10.3877/cma.j.issn.2095-2007.2014.01.001
412	irrelevant titles and abstracts	王纪渊	2014	抗CD4单克隆抗体预处理在防治急性GVHD的作用及机制的研究进展	学位论文
413	irrelevant titles and abstracts	曹晓培	2015	HGF基因修饰的间充质干细胞治疗闭塞性细支气管炎的实验研究	学位论文
414	irrelevant titles and abstracts	曾静	2015	慢性移植物抗宿主病相关干眼的治疗	第一届全国干眼学术会议论文集
415	irrelevant titles and abstracts	史琳	2015	弹性成像结合抗Ro-SSA抗体、抗La-SSB抗体在诊断原发性干燥综合征（pSS）中的应用	学位论文
416	irrelevant titles and abstracts	赖沛龙; 王玉连; 翁建宇; 杜欣	2016	TLR4炎症通路与慢性移植物抗宿主病合并干眼症的相关性	实用医学杂志	10.3969/j.issn.1006-5725.2016.24.020
417	irrelevant titles and abstracts	罗龙龙	2016	基于表位定向哺乳动物细胞抗体库筛选新型抗PD-1抗体	学位论文
418	irrelevant titles and abstracts	南如连	2016	清热解毒法联合allo-HSCT治疗重型再生障碍性贫血的研究	学位论文
419	irrelevant titles and abstracts	阙丽娟	2016	国产非接触式红外线睑板腺成像分析仪的研发及临床应用	学位论文
420	irrelevant titles and abstracts	杨欢	2016	造血干细胞移植后硬皮病样慢性移植物抗宿主病的临床观察及发病机制研究	学位论文
421	irrelevant titles and abstracts	蔡治涛	2017	Foxo1参与调控自然调节性T细胞(nTreg)增殖与凋亡的机制研究	学位论文
422	irrelevant titles and abstracts	顾正宇	2017	慢性移植物抗宿主病相关干眼症治疗方法的探讨	中华医学会第二十二次全国眼科学术会议论文集
423	irrelevant titles and abstracts	顾正宇; 廖荣丰	2017	0.1%他莫克司滴眼液治疗慢性移植物抗宿主病相关干眼症疗效的评估	临床眼科杂志	10.3969/j.issn.1006-8422.2017.04.001
424	irrelevant titles and abstracts	蒋依琳; 高洪瑞	2017	个体化综合治疗慢性移植物抗宿主病相关干眼的临床研究	眼科新进展	10.13389/j.cnki.rao.2017.0243
425	irrelevant titles and abstracts	邱媛; 洪晶	2017	低浓度激素滴眼液治疗慢性眼部移植物抗宿主病相关干眼的疗效和安全性分析	中华医学会第二十二次全国眼科学术会议论文集
426	irrelevant titles and abstracts	张琪; 赵敏; 徐梅; 王春苗; 郑巧; 张海琪	2017	TGF-β1与慢性移植物抗宿主病干眼的相关性研究	中华医学会第二十二次全国眼科学术会议论文集
427	irrelevant titles and abstracts	赵伯媛	2017	原发性干燥综合征患者外周血调节性B细胞及IL-17表达水平研究	学位论文
428	irrelevant titles and abstracts	周莉; 陈煜; 段钟平	2017	白细胞吸附与免疫相关性疾病	第九届中国血液净化论坛暨2017年中国医院协会血液净化中心管理分会年会论文集
429	irrelevant titles and abstracts	柯鹏	2018	异基因造血干细胞移植后中枢神经系统并发症临床分析	学位论文
430	irrelevant titles and abstracts	陆峰彬	2018	干细胞源性外泌体对实验性自身免疫性肝炎的保护作用	学位论文
431	irrelevant titles and abstracts	马曼曼	2018	369例异基因造血干细胞移植后慢性移植物抗宿主病危险因素分析	学位论文
432	irrelevant titles and abstracts	叶宏远	2018	脐带间充质干细胞移植治疗帕金森病的临床疗效及其影响因素研究	学位论文
433	irrelevant titles and abstracts	张彩杰; 赵少贞	2018	他克莫司治疗眼部疾病的研究进展	国际眼科纵览	10.3760/cma.j.issn.1673-5803.2018.05.006
434	irrelevant titles and abstracts	谢荣	2019	小剂量伊布替尼治疗异基因造血干细胞移植后激素难治性移植物抗宿主病的疗效研究	学位论文
435	irrelevant titles and abstracts	张梦雪	2019	以FBCA为预处理方案的异基因造血干细胞移植后慢性GVHD回顾性分析	学位论文
436	irrelevant titles and abstracts	陈祖凤; 邹俊	2020	他克莫司眼用制剂在眼表疾病中的临床应用进展	世界临床药物	10.13683/j.wph.2020.09.015
437	irrelevant titles and abstracts	董利菊	2020	新生儿脐带血调节性T细胞比率及T细胞上PD--1表达的初步研究	学位论文
438	irrelevant titles and abstracts	陆. A. 洪楠	2020	阿奇霉素在眼表疾病中的应用进展	浙江临床医学
439	irrelevant titles and abstracts	黄智翔	2020	西罗莫司治疗难治性慢性移植物抗宿主病的临床观察	学位论文
440	irrelevant titles and abstracts	唐旭园; 夏建华; 吴琴; 杜持新	2020	0.1%他克莫司滴眼液治疗慢性移植物抗宿主病相关干眼症的疗效评价	中华眼视光学与视觉科学杂志	10.3760/cma.j.cn115909-20191222-00339
441	irrelevant titles and abstracts	徐珍珍	2020	血管性血友病因子在移植相关的血栓性微血管病的预测作用	学位论文
442	irrelevant titles and abstracts	侯慧	2021	范可尼贫血临床特点及造血干细胞移植疗效分析	学位论文
443	irrelevant titles and abstracts	黎明珠	2021	20例髓系肉瘤患者临床特点及预后分析	学位论文
444	irrelevant titles and abstracts	李威; 张斌; 何伟	2021	自体血清联合0.1％他克莫司滴眼液治疗慢性移植物抗宿主病相关干眼的临床研究	沈阳医学院学报	10.16753/j.cnki.1008-2344.2021.01.004
445	irrelevant titles and abstracts	张阳敏	2021	连接蛋白43(Cx43)在多发性骨髓瘤发生发展中的作用及可能机制	学位论文
446	irrelevant titles and abstracts	程先静; 袁容娣; 张曦	2022	眼部慢性移植物抗宿主病的治疗	中华血液学杂志	10.3760/cma.j.issn.0253-2727.2022.10.015
447	irrelevant titles and abstracts	方鸿平	2022	TGF-β/IFN-γ失衡在慢性移植物抗宿主病相关干眼中的作用研究	学位论文	10.27674/d.cnki.gcyku.2022.000163
448	irrelevant titles and abstracts	何云地	2022	慢性移植物抗宿主病一线及二线治疗效果的单中心回顾性病例分析研究	学位论文	10.27001/d.cnki.gtjyu.2022.000075
449	irrelevant titles and abstracts	刘静	2022	高剂量体外不去T细胞PBSC作为移植物的RIC-haplo-HSCT模式治疗恶性血液肿瘤后cGVHD的临床特征及危险因素分析
450	irrelevant titles and abstracts	王春苗; 张琪	2022	慢性移植物抗宿主病干眼相关生物标志物	中华实验眼科杂志	10.3760/cma.j.cn115989-20190121-00025
451	irrelevant titles and abstracts	魏聪	2022	芦可替尼治疗异基因造血干细胞移植后激素难治性移植物抗宿主病的有效性及安全性研究	学位论文
452	irrelevant titles and abstracts	魏航; 赵明威; 曲进锋	2022	基于文本挖掘数据库干性年龄相关性黄斑变性免疫反应核心基因与关键通路的生物信息学分析	中华眼科医学杂志（电子版）	10.3877/cma.j.issn.2095-2007.2022.05.002
453	irrelevant titles and abstracts	徐明珠	2022	组蛋白去乙酰化酶抑制剂西达胺及IL--39在慢性移植物抗宿主病中的作用及机制研究	学位论文
454	irrelevant titles and abstracts	张姊杰; 贾喆; 赵少贞	2022	他克莫司治疗干眼的作用机制和临床应用	国际眼科纵览	10.3760/cma.j.issn.1673-5803.2022.04.005
455	irrelevant titles and abstracts	刘姝婉; 赵英涵; 马骄; 申展; 胡博浩; 彭荣梅; 洪晶	2023	0.05%环孢素A与0.1%他克莫司滴眼液治疗cGVHD相关重度干眼的疗效评价	中华眼科杂志	10.3760/cma.j.cn112142-20221112-00585
456	irrelevant titles and abstracts	陆以腾; 周旭娇; 洪佳旭	2023	关注0.1%CsA阳离子乳剂在眼表免疫性疾病中的合理选择及应用	中华实验眼科杂志	10.3760/cma.j.cn115989-20230331-00115
457	irrelevant titles and abstracts	马骄; 申展; 胡博浩; 赵英涵; 刘姝婉; 吴蓉; 彭荣梅; 洪晶	2023	0.05%环孢素与0.1%他克莫司滴眼液治疗慢性oGVHD后患者眼表干眼相关指标及泪液炎症因子比较	中华实验眼科杂志	10.3760/cma.j.cn115989-20221008-00473
458	irrelevant titles and abstracts	王仡宁; 李德鹏; 张玲; 黄小雨; 阴小月; 张照委; 郭建新	2023	异基因造血干细胞移植患者泪液中IL-36的表达情况及其与眼表微环境的相关性分析	国际眼科杂志	10.3980/j.issn.1672-5123.2023.7.22
459	irrelevant titles and abstracts	韦远; 徐西占; 梁庆丰	2023	免疫性眼表疾病眼表菌群的研究进展	中华眼科医学杂志（电子版）	10.3877/cma.j.issn.2095-2007.2023.01.011

## Sheet: Studies full-texted screened
Full-texted screened for eligibilty
Number	Inclusion/Exclusion	Authors	Year	Title	Journal	DOI
1	diagnosis not valid	X. Y. Zhuang; Z. T. Sun; Y. Xu; Y. R. Ren; Y. J. Chen; F. Chen; X. Ma; X. W. Tang; X. F. Zhang	2022	Correlative factors of ocular surface lesions after allogeneic hematopoietic stem cell transplantation: A retrospective study	Front Oncol	10.3389/fonc.2022.1040679
2	Inclusion	S. C. Leite; R. S. de Castro; M. Alves; D. A. Cunha; M. E. Correa; L. A. da Silveira; A. C. Vigorito; C. A. de Souza; E. M. Rocha	2006	Risk factors and characteristics of ocular complications, and efficacy of autologous serum tears after haematopoietic progenitor cell transplantation	Bone Marrow Transplant	10.1038/sj.bmt.1705426
3	Inclusion	K. T. Fahnehjelm; A. L. Törnquist; J. Winiarski	2008	Dry-eye syndrome after allogeneic stem-cell transplantation in children	Acta Ophthalmol	10.1111/j.1600-0420.2007.01120.x
4	Inclusion	A. C. Westeneng; Y. Hettinga; H. Lokhorst; L. Verdonck; S. van Dorp; A. Rothova	2010	*Ocular Graft-Versus-Host Disease After Allogeneic Stem Cell Transplantation	CORNEA	10.1097/ICO.0b013e3181ca321c
5	diagnosis not defined	E. J. Allan; M. E. Flowers; M. P. Lin; R. E. Bensinger; P. J. Martin; M. C. Wu	2011	*Visual acuity and anterior segment findings in chronic graft-versus-host disease	Cornea	10.1097/ICO.0b013e31820ce6d0
6	diagnosis not defined	M. Kamoi; Y. Ogawa; M. Uchino; Y. Tatematsu; T. Mori; S. Okamoto; K. Tsubota	2011	Donor-recipient gender difference affects severity of dry eye after hematopoietic stem cell transplantation	Eye (Lond)	10.1038/eye.2011.73
7	diagnosis not defined	Y. Najima; K. Kakihana; K. Ohashi; N. Yamamoto; T. Kobayashi; T. Yamashita; H. Sakamaki; H. Akiyama	2011	Incidence, risk factors, and clinical outcomes of cataracts following hematopoietic stem cell transplantation	AMERICAN JOURNAL OF HEMATOLOGY	10.1002/ajh.22009
8	diagnosis not defined	A. Khalil; I. Zaidman; R. Elhasid; M. Peretz-Nahum; B. Futerman; M. Ben-Arush	2012	Factors Influencing Outcome and Incidence of Late Complications in Children who Underwent Allogeneic Hematopoietic Stem Cell Transplantation for Hemoglobinopathy同种异体造血干细胞移植治疗血红蛋白病患儿结局及晚期并发症发生率的影响因素	PEDIATRIC HEMATOLOGY AND ONCOLOGY	10.3109/08880018.2012.725198
9	Inclusion	J. R; T. U; C. H; K. A; E. BG; G. JP; G. SG; C. C; L. C; V. LA; S. BN; J. M	2012	Prevalence and risk factors associated with development of ocular GVHD defined by NIH consensus criteria	Bone marrow transplantation
10	diagnosis not valid	M. Uchino; Y. Ogawa; Y. Uchino; T. Mori; S. Okamoto; K. Tsubota	2012	Comparison of stem cell sources in the severity of dry eye after allogeneic haematopoietic stem cell transplantation干细胞来源在同种异体造血干细胞移植后干眼症严重程度中的比较	Br J Ophthalmol	10.1136/bjophthalmol-2011-300514
11	diagnosis not valid	Y. Ivanir; A. Shimoni; O. Ezra-Nimni; I. S. Barequet	2013	*Prevalence of Dry Eye Syndrome After Allogeneic Hematopoietic Stem Cell Transplantation	CORNEA	10.1097/ICO.0b013e318276bc56
12	diagnosis not valid	L. D. Hui; C. T. A. E. Young; 이민규; 배지현; 정의상	2014	Clinical Manifestations and Risk Factors of Ocular Graft-versus-Host Disease (GVHD) after Hematopoietic Stem Cell Transplantation	Journal of The Korean Ophthalmological Society
13	diagnosis not defined	H. P; G. E; Q. W; W. A; B. J; C. R; R. D; E. C; M. A; A. P; V. P; R. K	2014	*Frequent occurrence of cytomegalovirus retinitis during immune reconstitution warrants regular ophthalmic screening in high-risk pediatric allogeneic hematopoietic stem cell transplant recipients	Clinical infectious diseases : an official publication of the Infectious Diseases Society of America
14	diagnosis not valid	E. I. Stoyanova; A. Riemens; H. M. Lokhorst; L. te Boome; A. Rothova	2014	*Absence of Intraocular Infections after Hematopoietic Stem Cell Transplantation at a Single Center: The Experience with Current Preventive Regimens	OCULAR IMMUNOLOGY AND INFLAMMATION	10.3109/09273948.2013.827216
15	Inclusion	R. Khan; S. Nair; T. Seth; P. Mishra; M. Mahapatra; T. Agarwal; R. Tandon; M. Vanathi	2015	*Ocular graft versus host disease in allogenic haematopoetic stem cell transplantation in a tertiary care centre in India	INDIAN JOURNAL OF MEDICAL RESEARCH	10.4103/0971-5916.171280
16	Inclusion	N. KS; Y. YS; M. JW; L. JW; J. CK	2015	Incidence and risk factors for ocular GVHD after allogeneic hematopoietic stem cell transplantation	Bone marrow transplantation	10.1038/bmt.2015.187
17	diagnosis not defined	S. I. Mian; P. De la Parra-Colin; R. De Melo-Franco; C. Johnson; T. Barrientos-Gutierrez	2015	*Dry Eye Disease Incidence Associated with Chronic Graft-Host Disease: Nonconcurrent Cohort Study (An American Ophthalmological Society Thesis)	Transactions of the American Ophthalmological Society
18	diagnosis not valid	U. S. Saboo; F. Amparo; T. B. Abud; D. A. Schaumberg; R. Dana	2015	Vision-Related Quality of Life in Patients with Ocular Graft-versus-Host Disease	Ophthalmology	10.1016/j.ophtha.2015.04.011
19	data is incomplete	H. Shikari; F. Amparo; U. Saboo; R. Dana	2015	*Onset of Ocular Graft-Versus-Host Disease Symptoms After Allogeneic Hematopoietic Stem Cell Transplantation	CORNEA	10.1097/ICO.0000000000000340
20	Inclusion	Y. C. Sun; X. Chai; Y. Inamoto; J. Pidala; P. J. Martin; M. E. D. Flowers; T. T. Shen; S. J. Lee; M. Jagasia	2015	Impact of Ocular Chronic Graft-versus-Host Disease on Quality of Life	Biology of Blood and Marrow Transplantation	10.1016/j.bbmt.2015.05.020
21	data is incomplete	J. C. Wang; J. C. Teichman; M. Mustafa; H. O'Donnell; R. Broady; S. N. Yeung	2015	Risk factors for the development of ocular graft-versus-host disease (GVHD) dry eye syndrome in patients with chronic GVHD	Br J Ophthalmol	10.1136/bjophthalmol-2014-306438
22	diagnosis not valid	C. Blecha; D. Wolff; B. Holler; E. Holler; D. Weber; R. Vogt; H. Helbig; T. Dietrich-Ntoukas	2016	Verification of the new grading scale for ocular chronic graft-versus-host disease developed by the German-Austrian-Swiss consensus conference on chronic GVHD	Ann Hematol	10.1007/s00277-015-2575-9
23	Inclusion	Y. C. Liu; J. P. Gau; P. Y. Lin; C. J. L. Liu; C. J. Liu; J. H. Liu; N. W. Fan	2016	Conjunctival acute graft-versus-host disease in adult patients receiving allogeneic hematopoietic stem cell transplantation: A cohort study	PLoS ONE	10.1371/journal.pone.0167129
24	diagnosis not defined	G. Giannaccare; F. Bonifazi; M. Sessa; E. Dan; M. Arpinati; M. Fresina; G. Bandini; M. Cavo; P. Versura; E. C. Campos	2017	*Ocular surface analysis in hematological patients before and after allogeneic hematopoietic stem cell transplantation: implication for daily clinical practice	EYE	10.1038/eye.2017.78
25	diagnosis not valid	H. Westekemper; S. L. Scholz; H. Thomasen; C. Halfwassen; K. P. Steuhl	2017	*Ocular graft versus host disease. Corneal complications	OPHTHALMOLOGE	10.1007/s00347-017-0488-9
26	Inclusion	L. Berchicci; A. Rabiolo; A. Marchese; L. Iuliano; C. Gigliotti; E. Miserocchi; F. Bandello; G. Modorati	2018	Ocular chronic graft-versus-host disease after allogeneic hematopoietic stem cell transplantation in an Italian referral center	Ocular Surface	10.1016/j.jtos.2018.04.001
27	Inclusion	M. Pathak; P. P. Diep; X. Lai; L. Brinch; E. Ruud; L. Drolsum	2018	Ocular findings and ocular graft-versus-host disease after allogeneic stem cell transplantation without total body irradiation	Bone Marrow Transplant	10.1038/s41409-018-0090-z
28	review	Y. Inamoto; N. Valdés-Sanz; Y. Ogawa; M. Alves; L. Berchicci; J. Galvin; H. Greinix; G. A. Hale; B. Horn; D. Kelly; H. Liu; S. Rowley; H. Schoemans; A. Shah; M. T. Lupo Stanghellini; V. Agrawal; I. Ahmed; A. Ali; N. Bhatt; M. Byrne; S. Chhabra; Z. DeFilipp; K. Fahnehjelm; N. Farhadfar; E. Horn; C. Lee; S. Nathan; O. Penack; P. Prasad; S. Rotz; A. Rovó; J. Yared; S. Pavletic; G. W. Basak; M. Batti…	2019	Ocular graft-versus-host disease after hematopoietic cell transplantation: Expert review from the Late Effects and Quality of Life Working Committee of the CIBMTR and Transplant Complications Working Party of the EBMT	Bone Marrow Transplant	10.1038/s41409-018-0340-0
29	Inclusion	M. E. Hoehn; R. Vestal; J. Calderwood; E. Gannon; B. Cook; R. Rochester; C. Hartford; B. Triplett; A. Sunkara; G. Kang; R. C. Walton	2020	*Ocular Complications in School-Age Children and Adolescents after Allogeneic Bone Marrow Transplantation	AMERICAN JOURNAL OF OPHTHALMOLOGY	10.1016/j.ajo.2020.01.025
30	data is incomplete	P. Steven; C. Faust; U. Holtick; C. Scheid; V. Tahmaz; M. E. Stern; U. Gehlsen	2020	Adverse environmental conditions are a risk factor for ocular GvHD after allogeneic hematopoietic stem cell transplantation	Bone Marrow Transplant	10.1038/s41409-020-0824-6
31	diagnosis not valid	J. C. C. Wang; M. Mustafa; J. C. Teichman; H. O'Donnell; R. Broady; S. N. Yeung	2020	Risk factors associated with severity of dry eye syndrome in ocular graft-versus-host disease	CANADIAN JOURNAL OF OPHTHALMOLOGY-JOURNAL CANADIEN D OPHTALMOLOGIE	10.1016/j.jcjo.2020.04.013
32	Inclusion	H. Jeppesen; H. Sengelov; F. Eriksson; J. F. Kiilgaard; S. T. Andersen; J. Lindegaard; H. O. Julian; S. Heegaard	2021	Chronic ocular graft-versus-host disease after allogeneic haematopoietic stem cell transplantation in Denmark - factors associated with risks and rates in adults according to conditioning regimen	BONE MARROW TRANSPLANTATION	10.1038/s41409-020-0993-3
33	Inclusion	H. M; A. C; D. C; O. LH; R. MC	2021	Risk Factors for Ocular Involvement in Pediatric Graft-Versus-Host Disease	Cornea
34	Inclusion	M. Pellegrini; F. Bernabei; F. Barbato; M. Arpinati; G. Giannaccare; P. Versura; F. Bonifazi	2021	Incidence, Risk Factors and Complications of Ocular Graft-Versus-Host Disease Following Hematopoietic Stem Cell Transplantation	AMERICAN JOURNAL OF OPHTHALMOLOGY	10.1016/j.ajo.2021.02.022
35	diagnosis not defined	H. Sarbay; S. Hagverdiyeva; E. Turkkan; S. Akcay; A. Atay; B. Malbora	2021	Ophthalmologic findings and complications before and after hematopoietic stem cell transplantation: single-center study	Int Ophthalmol	10.1007/s10792-021-01811-3
36	diagnosis not valid	S. Sinha; R. B. Singh; T. H. Dohlman; Y. Taketani; J. Yin; R. Dana	2021	Prevalence and Risk Factors Associated With Corneal Perforation in Chronic Ocular Graft-Versus-Host-Disease	CORNEA	10.1097/ICO.0000000000002526
37	Inclusion	T. Aldebasi; R. Bashir; S. Gangadharan; N. A. Shaheen; B. Alhussain; T. Almudhaiyan; B. Alahmari	2022	Incidence of ocular manifestations in patients with graft versus host disease after allogeneic stem cell transplant in Riyadh, Saudi Arabia	Int J Ophthalmol	10.18240/ijo.2022.07.16
38	data is incomplete	J. H; G. LK; L. J; J. HO; H. S; S. H	2022	Ocular Chronic Graft-versus-Host Disease and Its Relation to Other Organ Manifestations and Outcomes after Allogeneic Hematopoietic Cell Transplantation	Transplantation and cellular therapy
39	Inclusion	H. Jeppesen; K. Kielsen; V. Siersma; J. Lindegaard; H. O. Julian; S. Heegaard; H. Sengelov; K. Muller	2022	Ocular graft-versus-host disease and dry eye disease after paediatric haematopoietic stem cell transplantation - incidence and risk factors	BONE MARROW TRANSPLANTATION	10.1038/s41409-022-01564-2
40	data is incomplete	G. U; S. ME; F. J; T. V; H. M; H. U; S. C; S. P	2022	Desiccating Stress Significantly Increases the Risk for Chronic Ocular Graft-versus-Host-Disease	Transplantation and cellular therapy
41	diagnosis not valid	H. J. Yoon; G. Y. Song; K. C. Yoon	2022	Long-term clinical outcomes and predictive factors in patients with chronic ocular graft-versus-host disease	Sci Rep	10.1038/s41598-022-17032-2
42	diagnosis not valid	A. Kate; S. Singh; A. V. Das; S. Basu	2023	Dry eye disease and risk factors for corneal complications in chronic ocular graft-versus-host disease	INDIAN JOURNAL OF OPHTHALMOLOGY	10.4103/IJO.IJO_2820_22
43	diagnosis not defined	A. S; T. D; U. K; Y. A; R. N; S. PS; Y. SP	2023	Incidence, Risk Factors, Characteristics, and Outcome of Chronic Graft Versus Host Disease in Children Undergoing Haploidentical Peripheral Blood Stem Cell Transplant With Post-Transplant Cyclophosphamide	Journal of pediatric hematology/oncology
44	diagnosis not valid	Z. Shen; B. Hu; L. Tao; J. Ma; R. Peng; Y. Zhao; J. Hong	2023	Development and validation of a diagnostic model for the identification of chronic ocular graft-versus-host disease (oGVHD)	Front Med (Lausanne)	10.3389/fmed.2023.1277194
45	review	M. Soleimani; P. Mahdavi Sharif; K. Cheraqpour; R. Koganti; A. Masoumi; S. M. Baharnoori; M. Salabati; A. R. Djalilian	2023	Ocular graft-versus-host disease (oGVHD): From A to Z	Surv Ophthalmol	10.1016/j.survophthal.2023.02.006
46	data is incomplete	W. H. Wang; L. L. You; K. Z. Huang; Z. J. Li; Y. X. Hu; S. M. Gu; Y. Q. Li; J. H. Xiao	2023	A nomogram model for predicting ocular GVHD following allo-HSCT based on risk factors	BMC Ophthalmol	10.1186/s12886-022-02745-9
47	diagnosis not defined	B. Yang; S. Wu; S. Yu; X. Liang; Q. Liu; F. Huang; L. Liang	2023	Posterior segment complications and the risk factors after allogeneic hematopoietic stem cell transplantation	EYE	10.1038/s41433-022-02250-9
48	diagnosis not defined	X. Y. Zhuang; Z. T. Sun; Y. M. Wang; L. J. Que; X. F. Zhang	2023	[Clinical characteristics and correlative factors of dry eye disease associated with graft-versus-host disease]	[Zhonghua yan ke za zhi] Chinese journal of ophthalmology	10.3760/cma.j.cn112142-20220801-00370
49	diagnosis not valid	P. A. Sepulveda-Beltran; P. Carletti; V. Banda; L. Mulpuri; H. Levine; G. Amescua; T. P. Wang; A. Galor; R. Tonk	2024	Infectious and Noninfectious Corneal Ulcers in Ocular Graft-Versus-Host Disease: Epidemiology, Clinical Characteristics, and Outcomes	Am J Ophthalmol	10.1016/j.ajo.2023.09.018
50	review	杜娟; 梁庆丰	2018	干眼的危险因素	国际眼科纵览	10.3760/cma.j.issn.1673-5803.2018.03.010
51	diagnosis not valid	潘婷	2015	慢性移植物抗宿主病的临床特征及其对预后的影响	学位论文
52	diagnosis not defined	李小平; 张曦	2018	慢性移植物抗宿主病的预防	中国输血杂志	10.13303/j.cjbt.issn.1004-549x.2018.03.024
53	diagnosis not defined	翁建宇; 杜欣; 陆泽生; 吴穗晶; 罗成伟; 凌伟; 赖沛龙; 吴萍; 黄励思; 邓程新; 郭荣; 邹小立; 林伟; 黄梓伦	2012	慢性移植物抗宿主病临床总结与相关因素分析	中华医学会第十二次全国血液学学术会议论文集
54	diagnosis not defined	谢梦晗	2020	慢性移植物抗宿主病危险因素分析及诊断性生物标志物研究
55	diagnosis not valid	许统德	2017	慢性移植物抗宿主病相关干眼的病例分析	学位论文
56	diagnosis not defined	刘秋荣	2012	异基因造血干细胞移植后远期并发症的临床研究	学位论文
57	diagnosis not defined	陈东阳; 张红宾; 汪晶; 符铃遥	2022	血液病患者异基因造血干细胞移植后慢性移植物抗宿主病的临床特征及其对预后的影响	白血病·淋巴瘤	10.3760/cma.j.cn115356-20210810-00173
58	data is incomplete	徐佳薇	2021	眼部慢性移植物抗宿主病患者的干眼评估及相关性分析	学位论文
59	review	洪晶; 邱媛	2017	移植物抗宿主病的眼表损伤	中华眼科杂志	10.3760/cma.j.issn.0412-4081.2017.10.017
60	diagnosis not valid	庄歆予; 孙正太; 王英明; 阙丽娟; 张晓峰	2023	移植物抗宿主病干眼临床特征及相关因素研究	中华眼科杂志	10.3760/cma.j.cn112142-20220801-00370
61	diagnosis not valid	阚梓瀴	2022	移植物抗宿主病相关性重症干眼症继发角膜溃疡的护理效果	中文科技期刊数据库（引文版）医药卫生
62	diagnosis not valid	马欣欣	2023	异基因骨髓移植患者眼表损伤的研究分析	学位论文
63	Inclusion	黄慧敏	2016	异基因外周造血干细胞移植术后眼部移植物抗宿主病的临床特征及相关危险因素分析	学位论文
64	diagnosis not defined	陈东阳	2022	异基因造血干细胞移植后慢性移植物抗宿主病的临床特征及其对预后的影响	学位论文
65	review	张川; 黎晓新; 苗恒; 侯婧	2021	异基因造血干细胞移植手术后并发巨细胞病毒视网膜炎的全身危险因素及流行病学研究现状与进展	中华眼底病杂志	10.3760/cma.j.cn511434-20200218-00063
66	diagnosis not valid	王春苗	2019	异基因造血干细胞移植术后患者眼表情况临床研究	学位论文

## Sheet: data related to factors
Extracted data related to factors(date:5.13-5.16)
Recipient age
study	or	ll	cl
Meeta Pathak 2018	0.99	0.87	1.12
Helene 2020 (NMA)	1.24	1.03	1.51
Helene 2020 (MAC)	1.05	0.9	1.22
Helene 2022	0.33	0.12	0.92
MARCO 2021	1.2228	1.033	1.459
Liu 2016	2.444	0.665	8.985
Tariq Aldebasi 2022	1.05	1.003	1.104
Fahnehjelm 2008(M)	1.39	1.05	1.84
Fahnehjelm 2008(F)	0.98	0.83	1.17
SC Leite 2006	2.46	1	6.08
Donor gender
study	or	ll	cl
Helene 2020 (NMA)	1.37	0.97	1.93
Helene 2020 (MAC)	1.70	1.21	2.40
Helene 2022	0.86	0.43	1.69
Luigi Berchicci 2018	1.774	1.055	2.984
Recipient gender
study	or	ll	cl
Helene 2022	0.67	0.33	1.37
MARCO 2021	1.797	1.195	2.703
Tariq Aldebasi 2022	2.31	0.70	7.654
Sun 2015	2.14	1.26	3.63
Sex matched
study	or	ll	cl
Meeta Pathak 2018 （F/FvsM/F）	1.54	0.36	6.53
Meeta Pathak 2018（M/MvsM/F）	1.05	0.25	4.37
Tariq Aldebasi 2022	1.57	0.464	5.361
Luigi Berchicci 2018	0.237	0.107	0.523
Sun 2015	0.53	0.27	0.96
R Jacobs 2012	2.57	1.09	6.06
Donor type
study	or	ll	cl											Xin-Yu Zhuang 2022	3.287	1.315	8.215
Meeta Pathak 2018	2.87	0.91	9.11
Helene 2020 (NMA)	1.36	0.94	1.96
Helene 2020 (MAC)	1.71	1.21	2.42
Helene 2022	1.11	0.57	2.17
Luigi Berchicci 2018	1.432	1.013	2.363
Blood type matched
study	or	ll	cl
Huang 2016	0.29	0.11	0.80
MARCO 2021	1.189	0.789	1.793
aGVHD
study	or	ll	cl
Rehan Khan 2015	23.0	6.4	82.1
Helene 2020 (NMA)	0.98	0.69	1.38
Helene 2020 (MAC)	1.39	0.94	2.04
MARCO 2021	1.276	1.073	1.518
Liu 2016	1.431	1.431	9.6381
Sun 2015 (＜3W)	1.32	1.01	1.73
Sun 2015 (＞3W)	1.78	1.04	3.20
Westeneng 2010	3.329	1.210	9.161
R Jacobs 2012	2.57	1.17	5.64
Mélanie Hébert 2021	8.82	1.51	51.49
cGVHD
study	or	ll	cl
Meeta Pathak2018	4.40	1.33	14.56
Mary Ellen Hoehn 2021	2.8	1.596	4.957
oral GVHD
study	or	ll	cl
Rehan Khan 2015	23.0	6.4	82.1
Westeneng 2010	6.171	1.238	30.776
skin GVHD
study	or	ll	cl
Rehan Khan 2015	23.0	6.4	82.1
Liu 2016	6.449	6.449	57.944
Westeneng2010	3.846	1.650	8.965
R Jacobs 2012	2.57	1.17	5.64
Source of stem cells
study	or	ll	cl
Helene 2020 (MAC)	1.52	1.05	2.19
Helene 2022	1.3	0.40	4.28
MARCO 2021	2.079	1.268	3.411
SC Leite 2006	4.76	1.77	12.8
Malignant disease
study	or	ll	cl
Helene 2020 (MAC)	0.27	0.08	0.86
Helene 2022	1.45	0.67	3.14
Fahnehjelm 2008(F)	11.9	1.67	85.7
Fahnehjelm 2008(M)	1.01	0.16	6.51
TBI
study	or	ll	cl
Helene 2020 (MAC)	0.86	0.57	1.32
Helene 2022	0.94	0.42	2.07
Tariq Aldebasi 2022	1.77	0.553	5.689
Diabetes
study	or	ll	cl
K-S Na 2015	4.22	1.66	10.72
Mélanie Hébert 2021	0.58	0.12	2.68
Steroid therapy
study	or	ll	cl
Meeta Pathak 2018	0.39	0.39	7.81
Sun 2015	2.04	1.04	4.00
SIT＜10 mm/5 min
study	or	ll	cl
Helene 2020 (NMA)	0.48	0.33	0.7
Helene 2020 (MAC)	0.52	0.36	0.76
Helene 2022	2.7	0.5	10.58
SC Leite 2006	5.92	1.64	21.42

## Sheet: data related to prevalence
Extracted data related to prevalence(date:5.18-5.20)
Study	N	Case	Group
Fahnehjelm 2008	60	37	Self-defined
Helene 2022	418	35	ICCGVHD
Helene 2020	1189	347	ICCGVHD
K-S Na 2015	635	249	NIH
Liu 2016	139	13	Self-defined
Luigi Berchicci 2018	269	154	ICCGVHD
Luigi Berchicci 2018	269	124	NIH
MARCO 2021	283	141	ICCGVHD
Mary Ellen Hoehn 2021	162	51	Self-defined
Meeta Pathak 2018	96	23	ICCGVHD
Meeta Pathak 2018	96	42	NIH
Mélanie Hébert 2021	38	15	NIH
R Jacobs 2012	172	60	NIH
Rehan Khan 2015	54	17	Self-defined
SC Leite 2006	124	40	Self-defined
Sun 2015	342	180	NIH
Tariq Aldebasi 2022	330	28	Self-defined
Westeneng 2010	101	54	Self-defined
Huang 2016	89	63	NIH
Groups
Definition	Study	Year	N	Case
ICCGVHD	Helene et al.	2022	418	35
ICCGVHD	Helene et al.	2020	1189	347
ICCGVHD	Luigi Berchicci et al.	2018	269	154
ICCGVHD	MARCO et al.	2021	283	141
ICCGVHD	Meeta Pathak et al.	2018	96	23
Definition	Study	Year	N	Case
NIH	K-S Na et al.	2015	635	249
NIH	Luigi Berchicci et al.	2018	269	124
NIH	Meeta Pathak et al.	2018	96	42
NIH	Mélanie Hébert et al.	2021	38	15
NIH	R Jacobs et al.	2012	172	60
NIH	Sun et al.	2015	342	180
NIH	Huang et al.	2016	89	63
Definition	Study	Year	N	Case
Self-defined	Fahnehjelm et al.	2008	60	37
Self-defined	Liu et al.	2016	139	13
Self-defined	Mary Ellen Hoehn et al.	2021	162	51
Self-defined	Rehan Khan et al.	2015	54	17
Self-defined	SC Leite et al.	2006	124	40
Self-defined	Tariq Aldebasi et al.	2022	330	28
Self-defined	Westeneng et al.	2010	101	54
